# Supplementary material for: Whole Genome Transcriptomic Analysis of Ovary Granulosa Cells Revealed an Anti-Apoptosis Regulatory Gene DLGAP5 in Polycystic Ovary Syndrome
Source: Front Endocrinol (Lausanne). 2022 Mar 18;13:781149. doi: 10.3389/fendo.2022.781149 (PMC8971550; doi:10.3389/fendo.2022.781149)
Supplement: Supplementary file 1 [file DataSheet_1.zip › Supplementary Data.XLSX]

## Sheet: Sheet1
	logFC	logCPM	PValue	FDR	stat	geneName	biotype
677681	2.22698	-0.639416	2.48e-05	0.000320338	up-regulated	SCARNA20	guide_RNA
105374252	2.72017	-0.549583	6.53e-07	3.23e-05	up-regulated	LOC105374252	lncRNA
100873919	2.15854	-0.0175946	4.07e-06	0.000101068	up-regulated	NDP-AS1	lncRNA
112268111	2.28593	-1.26082	0.000287498	0.00163643	up-regulated	LOC112268111	lncRNA
107985468	3.06195	-2.04903	0.00110067	0.00424027	up-regulated	LOC107985468	lncRNA
107985302	2.11632	-0.588619	0.0015264	0.00540125	up-regulated	LOC107985302	lncRNA
105378683	2.55995	-1.696	0.00229716	0.00733997	up-regulated	LOC105378683	lncRNA
100533483	3.86687	-1.63677	0.00364889	0.0103788	up-regulated	DNAAF4-CCPG1	lncRNA
105369864	2.44398	-1.88103	0.00525718	0.0136922	up-regulated	LOC105369864	lncRNA
102723842	3.40289	-2.20304	0.00639064	0.0159168	up-regulated	LOC102723842	lncRNA
106660606	2.14929	-1.72139	0.00723266	0.01754	up-regulated	LOC106660606	lncRNA
107986148	-2.50634	4.45644	7.33e-14	2.24e-10	down-regulated	LOC107986148	lncRNA
441177	-2.53116	3.01216	3.53e-11	3.08e-08	down-regulated	LINC00602	lncRNA
105369456	-2.84717	2.01262	4.29e-11	3.65e-08	down-regulated	LOC105369456	lncRNA
101927802	-2.89537	1.10328	6.43e-11	4.87e-08	down-regulated	LINC00368	lncRNA
112268034	-3.14629	0.498093	6.6e-11	4.87e-08	down-regulated	LOC112268034	lncRNA
105375149	-2.88307	0.744556	1.1e-10	7.45e-08	down-regulated	LOC105375149	lncRNA
105371671	-4.12978	-1.00666	1.59e-10	1.02e-07	down-regulated	LOC105371671	lncRNA
102724858	-2.44501	1.81936	2.6e-10	1.56e-07	down-regulated	LOC102724858	lncRNA
90632	-2.58048	3.09507	2.87e-10	1.66e-07	down-regulated	LINC00473	lncRNA
107986426	-3.68121	0.949315	3.53e-10	1.89e-07	down-regulated	LOC107986426	lncRNA
101928351	-2.35648	1.72861	5.15e-10	2.58e-07	down-regulated	LOC101928351	lncRNA
84981	-2.41617	3.77684	5.82e-10	2.83e-07	down-regulated	MIR22HG	lncRNA
112268133	-2.24677	2.77552	5.83e-10	2.83e-07	down-regulated	LOC112268133	lncRNA
100852407	-2.13471	0.891867	6.13e-10	2.89e-07	down-regulated	CARS-AS1	lncRNA
112268466	-2.41698	2.28723	7.08e-10	3.28e-07	down-regulated	LOC112268466	lncRNA
105374056	-2.07411	1.77715	8.57e-10	3.73e-07	down-regulated	LOC105374056	lncRNA
105371236	-2.60566	0.938826	1.94e-09	7.15e-07	down-regulated	LOC105371236	lncRNA
105371056	-3.42675	-0.377911	2.11e-09	7.58e-07	down-regulated	LOC105371056	lncRNA
105375541	-2.34416	2.44464	2.76e-09	9.07e-07	down-regulated	LOC105375541	lncRNA
112268315	-2.38347	2.89266	3.27e-09	1.03e-06	down-regulated	LOC112268315	lncRNA
101929179	-2.3628	1.26196	3.86e-09	1.16e-06	down-regulated	LINC01388	lncRNA
105376598	-2.53318	1.7162	4.7e-09	1.32e-06	down-regulated	LOC105376598	lncRNA
107984375	-3.33603	-0.389203	4.74e-09	1.32e-06	down-regulated	LOC107984375	lncRNA
107987293	-2.36577	6.36533	7.22e-09	1.86e-06	down-regulated	LOC107987293	lncRNA
105379506	-2.65457	5.84162	7.5e-09	1.9e-06	down-regulated	LOC105379506	lncRNA
9808	-2.36805	1.27926	7.97e-09	1.93e-06	down-regulated	KIAA0087	lncRNA
643542	-2.48503	0.965399	8.59e-09	2.04e-06	down-regulated	LOC643542	lncRNA
154860	-3.52422	-0.48164	8.99e-09	2.1e-06	down-regulated	FEZF1-AS1	lncRNA
105378099	-2.19188	1.92741	9.33e-09	2.15e-06	down-regulated	LOC105378099	lncRNA
101927857	-2.22494	1.69778	9.79e-09	2.21e-06	down-regulated	LOC101927857	lncRNA
107986924	-2.54972	3.95199	1.04e-08	2.27e-06	down-regulated	LOC107986924	lncRNA
102724744	-2.34154	0.758736	1.06e-08	2.31e-06	down-regulated	LOC102724744	lncRNA
105374054	-2.55685	0.026369	1.14e-08	2.4e-06	down-regulated	LOC105374054	lncRNA
105377855	-2.95662	0.507	1.27e-08	2.62e-06	down-regulated	LOC105377855	lncRNA
105372668	-2.16078	1.34071	1.39e-08	2.78e-06	down-regulated	LOC105372668	lncRNA
105378589	-2.40528	1.05196	1.44e-08	2.85e-06	down-regulated	LOC105378589	lncRNA
440594	-2.95405	-0.378716	1.48e-08	2.91e-06	down-regulated	LINC01761	lncRNA
107986358	-2.79882	1.82126	1.54e-08	2.99e-06	down-regulated	LOC107986358	lncRNA
107986233	-2.45945	0.323793	1.55e-08	2.99e-06	down-regulated	LINC01218	lncRNA
107987294	-2.32469	6.51434	1.66e-08	3.16e-06	down-regulated	LOC107987294	lncRNA
100996624	-2.08482	1.47769	1.76e-08	3.23e-06	down-regulated	LINC01981	lncRNA
107985979	-2.55737	0.669382	1.8e-08	3.27e-06	down-regulated	LOC107985979	lncRNA
105375544	-2.2127	1.53212	1.85e-08	3.36e-06	down-regulated	LOC105375544	lncRNA
112268471	-2.63006	1.1709	2.11e-08	3.73e-06	down-regulated	LOC112268471	lncRNA
105375943	-3.12762	-1.15126	2.21e-08	3.83e-06	down-regulated	LOC105375943	lncRNA
100507412	-2.15836	7.6896	2.32e-08	3.96e-06	down-regulated	LOC100507412	lncRNA
105376218	-2.01481	1.59063	2.64e-08	4.26e-06	down-regulated	LOC105376218	lncRNA
105370478	-2.60258	-0.205858	2.89e-08	4.54e-06	down-regulated	LOC105370478	lncRNA
101930028	-2.29324	1.27004	2.92e-08	4.56e-06	down-regulated	LOC101930028	lncRNA
105378026	-3.12318	1.20262	3.02e-08	4.62e-06	down-regulated	LOC105378026	lncRNA
105373451	-2.26714	1.40304	3.23e-08	4.78e-06	down-regulated	LOC105373451	lncRNA
107985059	-2.5601	0.832012	3.47e-08	5.06e-06	down-regulated	LOC107985059	lncRNA
105376609	-2.20864	2.20481	3.5e-08	5.08e-06	down-regulated	MPPED2-AS1	lncRNA
105375161	-2.96925	0.250562	3.75e-08	5.41e-06	down-regulated	LOC105375161	lncRNA
101928314	-2.68136	0.353829	3.95e-08	5.65e-06	down-regulated	GALNTL6-AS1	lncRNA
102723347	-2.22768	1.59347	4.04e-08	5.69e-06	down-regulated	LOC102723347	lncRNA
112267953	-2.50029	-0.178261	4.51e-08	6.24e-06	down-regulated	LOC112267953	lncRNA
105371199	-2.60359	0.424536	5.11e-08	6.85e-06	down-regulated	LOC105371199	lncRNA
105369302	-2.25002	2.04726	5.14e-08	6.87e-06	down-regulated	LOC105369302	lncRNA
105373460	-2.2627	0.268977	5.26e-08	6.95e-06	down-regulated	LINC01808	lncRNA
105379549	-2.61369	3.23858	5.34e-08	6.98e-06	down-regulated	LOC105379549	lncRNA
107986294	-2.04981	2.85703	5.89e-08	7.52e-06	down-regulated	LOC107986294	lncRNA
101927414	-2.01284	2.25888	6.18e-08	7.81e-06	down-regulated	LOC101927414	lncRNA
107984537	-2.41826	2.26059	6.28e-08	7.9e-06	down-regulated	LOC107984537	lncRNA
102546226	-2.9825	-0.296362	6.3e-08	7.9e-06	down-regulated	LINC02060	lncRNA
107986969	-2.72998	0.629965	6.84e-08	8.3e-06	down-regulated	LOC107986969	lncRNA
105375323	-3.06882	-0.761457	7.35e-08	8.65e-06	down-regulated	LOC105375323	lncRNA
107986365	-2.04516	1.55072	7.39e-08	8.67e-06	down-regulated	LOC107986365	lncRNA
105377208	-2.49809	1.89739	7.47e-08	8.67e-06	down-regulated	LOC105377208	lncRNA
105379365	-2.78969	0.0722718	7.57e-08	8.67e-06	down-regulated	LOC105379365	lncRNA
109729166	-2.68809	0.500461	7.69e-08	8.72e-06	down-regulated	LINC02238	lncRNA
105373487	-2.11259	1.42051	7.98e-08	8.88e-06	down-regulated	LOC105373487	lncRNA
101927921	-2.313	1.74664	7.99e-08	8.88e-06	down-regulated	LINC01478	lncRNA
107985779	-2.13319	2.65287	8.2e-08	8.99e-06	down-regulated	LOC107985779	lncRNA
107985362	-2.06836	1.72206	8.95e-08	9.61e-06	down-regulated	LOC107985362	lncRNA
105376248	-2.76741	1.02253	8.98e-08	9.61e-06	down-regulated	LOC105376248	lncRNA
105373648	-2.11976	2.82925	9.4e-08	9.88e-06	down-regulated	LOC105373648	lncRNA
105376808	-3.07796	-1.36538	9.47e-08	9.92e-06	down-regulated	LOC105376808	lncRNA
105378850	-2.92688	-0.0181036	9.67e-08	1e-05	down-regulated	LOC105378850	lncRNA
105377188	-2.14731	1.10172	9.7e-08	1e-05	down-regulated	LOC105377188	lncRNA
107986902	-2.72238	1.43146	9.96e-08	1.02e-05	down-regulated	LOC107986902	lncRNA
107986105	-2.84645	-0.152043	1.01e-07	1.03e-05	down-regulated	LOC107986105	lncRNA
101929380	-4.10087	-1.38369	1.09e-07	1.09e-05	down-regulated	LOC101929380	lncRNA
105370807	-2.59395	1.28207	1.25e-07	1.21e-05	down-regulated	LOC105370807	lncRNA
100132735	-3.10354	-0.0885512	1.37e-07	1.28e-05	down-regulated	FILNC1	lncRNA
105371204	-2.15325	0.684737	1.37e-07	1.28e-05	down-regulated	LOC105371204	lncRNA
105369429	-3.62081	-1.33471	1.44e-07	1.32e-05	down-regulated	LOC105369429	lncRNA
105373921	-2.5499	-0.0935021	1.46e-07	1.33e-05	down-regulated	LOC105373921	lncRNA
107985962	-2.01146	2.01806	1.46e-07	1.33e-05	down-regulated	LOC107985962	lncRNA
101927973	-2.18674	1.37295	1.47e-07	1.33e-05	down-regulated	LINC01695	lncRNA
102724637	-2.08044	1.52511	1.49e-07	1.34e-05	down-regulated	LOC102724637	lncRNA
107984393	-2.10426	1.78694	1.49e-07	1.34e-05	down-regulated	LOC107984393	lncRNA
105375738	-2.07981	1.60702	1.56e-07	1.38e-05	down-regulated	LOC105375738	lncRNA
102724949	-2.32567	2.13647	1.57e-07	1.38e-05	down-regulated	LOC102724949	lncRNA
105377406	-2.55569	2.24417	1.6e-07	1.39e-05	down-regulated	LOC105377406	lncRNA
101927333	-2.05429	5.21047	1.61e-07	1.4e-05	down-regulated	CH17-125A10.2	lncRNA
414300	-2.78773	-0.0500896	1.63e-07	1.41e-05	down-regulated	LOC414300	lncRNA
400841	-2.28648	1.32919	1.64e-07	1.41e-05	down-regulated	LINC01597	lncRNA
340074	-2.84055	-0.635899	1.64e-07	1.41e-05	down-regulated	SLC25A48-AS1	lncRNA
105378287	-2.93373	-0.0445634	1.72e-07	1.46e-05	down-regulated	LOC105378287	lncRNA
101927505	-2.19693	0.917103	1.86e-07	1.55e-05	down-regulated	LINC02348	lncRNA
339978	-2.04316	0.757585	1.9e-07	1.57e-05	down-regulated	LINC02260	lncRNA
105375245	-2.08675	0.734434	1.96e-07	1.6e-05	down-regulated	LOC105375245	lncRNA
112267892	-2.60159	0.857604	2e-07	1.62e-05	down-regulated	LOC112267892	lncRNA
399923	-2.75723	0.419441	2.03e-07	1.63e-05	down-regulated	FLJ42102	lncRNA
102724847	-2.59277	0.528892	2.06e-07	1.63e-05	down-regulated	LOC102724847	lncRNA
102682016	-2.38849	0.849002	2.09e-07	1.65e-05	down-regulated	LINC01159	lncRNA
107984684	-2.44067	1.18255	2.14e-07	1.69e-05	down-regulated	LOC107984684	lncRNA
105374020	-2.29067	2.16761	2.33e-07	1.76e-05	down-regulated	LOC105374020	lncRNA
107986285	-2.34209	0.675636	2.34e-07	1.76e-05	down-regulated	LOC107986285	lncRNA
107986606	-2.63657	0.833043	2.34e-07	1.76e-05	down-regulated	LOC107986606	lncRNA
100127888	-2.83493	-0.877128	2.41e-07	1.8e-05	down-regulated	SLCO4A1-AS1	lncRNA
105377982	-2.06028	1.64547	2.54e-07	1.86e-05	down-regulated	LOC105377982	lncRNA
101927580	-2.32243	2.0488	2.58e-07	1.87e-05	down-regulated	LINC02141	lncRNA
105376088	-4.14512	-1.53663	2.71e-07	1.92e-05	down-regulated	LOC105376088	lncRNA
105370432	-2.84053	0.858327	2.72e-07	1.92e-05	down-regulated	LOC105370432	lncRNA
102723448	-3.80091	-1.23525	2.74e-07	1.93e-05	down-regulated	LINC01986	lncRNA
102723341	-2.07688	0.680083	2.83e-07	1.97e-05	down-regulated	LOC102723341	lncRNA
105374903	-3.07555	-0.954151	2.91e-07	2e-05	down-regulated	LOC105374903	lncRNA
105378709	-2.28366	1.95965	2.98e-07	2.02e-05	down-regulated	LOC105378709	lncRNA
105370054	-2.62628	0.475569	3.01e-07	2.03e-05	down-regulated	LOC105370054	lncRNA
107987077	-2.50218	0.545061	3.05e-07	2.03e-05	down-regulated	LOC107987077	lncRNA
107987054	-2.08354	1.21443	3.07e-07	2.04e-05	down-regulated	LOC107987054	lncRNA
401463	-2.53043	-0.12826	3.09e-07	2.05e-05	down-regulated	LOC401463	lncRNA
284561	-2.07635	2.87846	3.12e-07	2.05e-05	down-regulated	LINC02806	lncRNA
105374913	-2.07009	1.8216	3.14e-07	2.06e-05	down-regulated	LOC105374913	lncRNA
102724431	-2.86331	1.95717	3.22e-07	2.09e-05	down-regulated	LOC102724431	lncRNA
105371559	-2.10208	1.4589	3.3e-07	2.12e-05	down-regulated	LOC105371559	lncRNA
105374715	-2.39817	0.147078	3.4e-07	2.16e-05	down-regulated	LOC105374715	lncRNA
286184	-2.11079	1.41334	3.43e-07	2.16e-05	down-regulated	LINC01289	lncRNA
105377861	-2.14759	1.69669	3.48e-07	2.18e-05	down-regulated	LOC105377861	lncRNA
107984544	-2.46318	0.27359	3.48e-07	2.18e-05	down-regulated	LOC107984544	lncRNA
100505776	-3.08169	1.4211	3.49e-07	2.18e-05	down-regulated	LINC01541	lncRNA
107987180	-2.50981	1.67717	3.49e-07	2.18e-05	down-regulated	LOC107987180	lncRNA
107984363	-2.23556	1.71724	3.54e-07	2.2e-05	down-regulated	LOC107984363	lncRNA
150992	-2.99046	-0.392796	3.56e-07	2.21e-05	down-regulated	LINC00309	lncRNA
107987178	-2.94785	-0.687655	3.6e-07	2.22e-05	down-regulated	LOC107987178	lncRNA
105370462	-2.63428	-0.509744	3.65e-07	2.23e-05	down-regulated	LOC105370462	lncRNA
105369313	-2.129	1.03413	3.69e-07	2.25e-05	down-regulated	LOC105369313	lncRNA
105373125	-2.69903	1.08017	3.78e-07	2.28e-05	down-regulated	LOC105373125	lncRNA
107986315	-2.60758	1.80318	3.78e-07	2.28e-05	down-regulated	LOC107986315	lncRNA
101926955	-2.71926	0.408213	3.95e-07	2.34e-05	down-regulated	LINC01733	lncRNA
101928446	-2.34107	0.731107	3.96e-07	2.35e-05	down-regulated	LOC101928446	lncRNA
107984703	-2.80525	-0.40327	4.18e-07	2.44e-05	down-regulated	LOC107984703	lncRNA
200772	-2.55089	-0.264735	4.2e-07	2.45e-05	down-regulated	LOC200772	lncRNA
105375906	-2.41252	1.15576	4.33e-07	2.52e-05	down-regulated	LOC105375906	lncRNA
105375199	-2.12211	2.13133	4.41e-07	2.54e-05	down-regulated	LOC105375199	lncRNA
101929750	-2.60714	0.793698	4.43e-07	2.54e-05	down-regulated	LOC101929750	lncRNA
107986816	-2.27408	0.57719	4.48e-07	2.56e-05	down-regulated	LOC107986816	lncRNA
101929473	-2.32912	0.0789492	4.65e-07	2.64e-05	down-regulated	LOC101929473	lncRNA
105374411	-2.10158	1.43027	4.7e-07	2.65e-05	down-regulated	LINC02278	lncRNA
105374438	-2.24674	0.668359	4.72e-07	2.65e-05	down-regulated	LOC105374438	lncRNA
105375997	-2.635	0.326731	4.76e-07	2.66e-05	down-regulated	LOC105375997	lncRNA
105373424	-2.37107	0.830834	4.85e-07	2.69e-05	down-regulated	LOC105373424	lncRNA
107985088	-2.01866	3.20337	4.89e-07	2.7e-05	down-regulated	LOC107985088	lncRNA
105374490	-2.44454	0.122606	4.92e-07	2.71e-05	down-regulated	LOC105374490	lncRNA
105370236	-2.36703	1.24855	4.98e-07	2.72e-05	down-regulated	LOC105370236	lncRNA
105377039	-2.25552	0.611383	5.06e-07	2.73e-05	down-regulated	LOC105377039	lncRNA
105370681	-2.327	-0.328814	5.11e-07	2.75e-05	down-regulated	LINC02323	lncRNA
101928526	-2.35639	0.451603	5.16e-07	2.77e-05	down-regulated	LOC101928526	lncRNA
101928808	-2.14955	1.35697	5.18e-07	2.77e-05	down-regulated	LOC101928808	lncRNA
107986028	-2.1537	1.6489	5.45e-07	2.89e-05	down-regulated	LOC107986028	lncRNA
101927629	-2.79083	0.61753	5.63e-07	2.95e-05	down-regulated	LINC02165	lncRNA
105375537	-2.34439	0.400945	6.09e-07	3.09e-05	down-regulated	LOC105375537	lncRNA
107986620	-2.25871	1.27332	6.28e-07	3.17e-05	down-regulated	LOC107986620	lncRNA
105372861	-2.2024	0.811098	6.3e-07	3.17e-05	down-regulated	LOC105372861	lncRNA
107985135	-2.02387	1.88861	6.38e-07	3.2e-05	down-regulated	LOC107985135	lncRNA
105370590	-2.32487	0.889906	6.48e-07	3.22e-05	down-regulated	LOC105370590	lncRNA
105372346	-2.53829	0.472582	6.54e-07	3.23e-05	down-regulated	LOC105372346	lncRNA
100131208	-2.54598	-0.253152	6.55e-07	3.23e-05	down-regulated	SNAP25-AS1	lncRNA
102724289	-2.03294	2.3206	6.57e-07	3.23e-05	down-regulated	LOC102724289	lncRNA
105373822	-2.33529	0.311237	6.67e-07	3.26e-05	down-regulated	LOC105373822	lncRNA
107984398	-2.17392	1.28821	6.67e-07	3.26e-05	down-regulated	LOC107984398	lncRNA
105377446	-2.03497	0.158336	6.7e-07	3.26e-05	down-regulated	LINC00498	lncRNA
112268104	-2.1686	0.40114	6.73e-07	3.26e-05	down-regulated	LOC112268104	lncRNA
105374200	-2.03428	2.38577	6.75e-07	3.26e-05	down-regulated	LOC105374200	lncRNA
107985785	-2.08248	1.01298	6.91e-07	3.3e-05	down-regulated	LOC107985785	lncRNA
105378383	-2.01238	0.955312	7.09e-07	3.37e-05	down-regulated	LOC105378383	lncRNA
101927700	-2.34423	1.06656	7.18e-07	3.39e-05	down-regulated	LINC01524	lncRNA
105376011	-2.27733	0.597655	7.25e-07	3.41e-05	down-regulated	LOC105376011	lncRNA
105370772	-2.81999	-0.205095	7.25e-07	3.41e-05	down-regulated	LOC105370772	lncRNA
112268010	-3.07233	-0.324407	7.3e-07	3.42e-05	down-regulated	LOC112268010	lncRNA
101928437	-2.58075	0.31053	7.35e-07	3.43e-05	down-regulated	LOC101928437	lncRNA
105371077	-2.17882	1.85354	7.93e-07	3.59e-05	down-regulated	LOC105371077	lncRNA
105375448	-2.52458	-0.681761	7.96e-07	3.6e-05	down-regulated	LOC105375448	lncRNA
101929814	-2.03468	3.41251	7.97e-07	3.6e-05	down-regulated	LOC101929814	lncRNA
105377329	-2.26691	1.12503	8.07e-07	3.63e-05	down-regulated	LOC105377329	lncRNA
107987426	-2.6158	0.147604	8.14e-07	3.65e-05	down-regulated	LOC107987426	lncRNA
105370847	-2.49552	0.43596	8.25e-07	3.66e-05	down-regulated	LOC105370847	lncRNA
105376399	-2.32134	1.24873	8.29e-07	3.67e-05	down-regulated	LOC105376399	lncRNA
107986332	-2.29099	0.334887	8.35e-07	3.68e-05	down-regulated	LOC107986332	lncRNA
107986516	-2.59708	-0.131358	8.43e-07	3.71e-05	down-regulated	LOC107986516	lncRNA
105371600	-2.31936	1.40735	8.48e-07	3.72e-05	down-regulated	LOC105371600	lncRNA
105371222	-2.24588	1.86728	8.56e-07	3.74e-05	down-regulated	LOC105371222	lncRNA
101927145	-2.32273	1.18567	8.66e-07	3.77e-05	down-regulated	LOC101927145	lncRNA
102723442	-2.2543	0.206799	8.8e-07	3.81e-05	down-regulated	LINC01754	lncRNA
102723850	-2.33229	0.140418	8.88e-07	3.83e-05	down-regulated	LOC102723850	lncRNA
283025	-2.58338	-0.0125393	8.93e-07	3.84e-05	down-regulated	LINC01553	lncRNA
105377271	-2.63664	0.409593	9.03e-07	3.88e-05	down-regulated	LOC105377271	lncRNA
105375924	-2.32951	0.370066	9.29e-07	3.96e-05	down-regulated	LOC105375924	lncRNA
100130155	-2.32306	0.829969	9.35e-07	3.98e-05	down-regulated	MIR124-2HG	lncRNA
441374	-2.53961	-0.13577	9.4e-07	3.99e-05	down-regulated	FLJ42969	lncRNA
105376342	-2.41035	0.587183	9.61e-07	4.06e-05	down-regulated	LOC105376342	lncRNA
101927165	-2.33608	1.53789	9.64e-07	4.06e-05	down-regulated	LINC01813	lncRNA
105377992	-2.09316	1.96928	9.65e-07	4.06e-05	down-regulated	LOC105377992	lncRNA
105372573	-2.1023	-0.402281	9.7e-07	4.08e-05	down-regulated	LOC105372573	lncRNA
107987083	-2.19401	2.5358	9.83e-07	4.1e-05	down-regulated	LOC107987083	lncRNA
105378572	-2.28255	-0.350438	9.95e-07	4.14e-05	down-regulated	LOC105378572	lncRNA
105370956	-2.37105	0.402887	9.97e-07	4.14e-05	down-regulated	LOC105370956	lncRNA
107984576	-2.21531	0.927045	1e-06	4.15e-05	down-regulated	LOC107984576	lncRNA
105377896	-2.28826	2.12584	1.01e-06	4.19e-05	down-regulated	LOC105377896	lncRNA
105371881	-2.41906	0.206616	1.03e-06	4.23e-05	down-regulated	LOC105371881	lncRNA
107986138	-2.84031	-0.567458	1.04e-06	4.24e-05	down-regulated	LOC107986138	lncRNA
105370345	-2.6551	-0.65117	1.08e-06	4.33e-05	down-regulated	LOC105370345	lncRNA
105377272	-2.19513	1.52247	1.08e-06	4.33e-05	down-regulated	LOC105377272	lncRNA
105373694	-2.40546	-0.395515	1.08e-06	4.33e-05	down-regulated	LOC105373694	lncRNA
101926897	-2.37275	1.22589	1.09e-06	4.34e-05	down-regulated	LINC02338	lncRNA
284260	-2.04937	1.53798	1.13e-06	4.45e-05	down-regulated	LINC00907	lncRNA
105369579	-2.46114	1.12359	1.15e-06	4.54e-05	down-regulated	LOC105369579	lncRNA
100128675	-2.04877	0.779356	1.16e-06	4.54e-05	down-regulated	HPN-AS1	lncRNA
105369890	-2.04403	2.51138	1.16e-06	4.54e-05	down-regulated	LOC105369890	lncRNA
101927320	-2.37192	2.26626	1.21e-06	4.69e-05	down-regulated	ERICH3-AS1	lncRNA
107986890	-2.19509	1.04315	1.22e-06	4.7e-05	down-regulated	LOC107986890	lncRNA
401557	-2.32089	1.2492	1.23e-06	4.72e-05	down-regulated	LOC401557	lncRNA
101929470	-2.89858	-0.0599582	1.23e-06	4.72e-05	down-regulated	LOC101929470	lncRNA
105372523	-2.08031	1.36374	1.24e-06	4.72e-05	down-regulated	LOC105372523	lncRNA
112268044	-2.24043	1.34128	1.28e-06	4.84e-05	down-regulated	LOC112268044	lncRNA
100309464	-2.97853	0.191775	1.28e-06	4.84e-05	down-regulated	OTX2-AS1	lncRNA
107987084	-2.37607	1.18808	1.28e-06	4.84e-05	down-regulated	LOC107987084	lncRNA
101927132	-2.30953	0.267471	1.29e-06	4.86e-05	down-regulated	LINC02133	lncRNA
105371672	-2.53102	-0.302162	1.31e-06	4.91e-05	down-regulated	LOC105371672	lncRNA
105375087	-2.00383	1.47764	1.33e-06	4.95e-05	down-regulated	LOC105375087	lncRNA
105370440	-2.09079	1.3362	1.33e-06	4.95e-05	down-regulated	LOC105370440	lncRNA
105376675	-2.34442	1.39712	1.34e-06	4.95e-05	down-regulated	LOC105376675	lncRNA
282980	-2.16948	0.864285	1.35e-06	4.97e-05	down-regulated	LINC00700	lncRNA
105376067	-2.2539	1.18255	1.37e-06	5.03e-05	down-regulated	LOC105376067	lncRNA
101927220	-2.90474	-0.602167	1.38e-06	5.04e-05	down-regulated	DEPDC1-AS1	lncRNA
107984494	-2.02536	2.96747	1.39e-06	5.07e-05	down-regulated	LOC107984494	lncRNA
105378605	-2.09059	0.574877	1.4e-06	5.07e-05	down-regulated	LOC105378605	lncRNA
105374270	-2.06938	2.30223	1.45e-06	5.21e-05	down-regulated	LOC105374270	lncRNA
101928165	-2.1551	0.472117	1.46e-06	5.23e-05	down-regulated	CASC17	lncRNA
105376494	-2.16894	0.230446	1.47e-06	5.25e-05	down-regulated	LOC105376494	lncRNA
50652	-2.0185	0.863519	1.48e-06	5.26e-05	down-regulated	PCA3	lncRNA
105375913	-2.02254	0.624309	1.48e-06	5.26e-05	down-regulated	LOC105375913	lncRNA
101929050	-2.53648	-0.699202	1.49e-06	5.28e-05	down-regulated	LOC101929050	lncRNA
105370373	-3.42158	-1.06567	1.51e-06	5.35e-05	down-regulated	LOC105370373	lncRNA
105371307	-2.16031	1.41972	1.56e-06	5.46e-05	down-regulated	LOC105371307	lncRNA
101927703	-2.12804	-0.120142	1.57e-06	5.48e-05	down-regulated	FOXCUT	lncRNA
107986676	-2.2897	-0.568802	1.57e-06	5.5e-05	down-regulated	LOC107986676	lncRNA
105372558	-2.68325	0.425951	1.57e-06	5.5e-05	down-regulated	LOC105372558	lncRNA
401337	-2.32506	0.279388	1.59e-06	5.52e-05	down-regulated	LINC01446	lncRNA
101928978	-2.64794	-0.891758	1.62e-06	5.58e-05	down-regulated	LOC101928978	lncRNA
105378554	-2.42523	0.682167	1.7e-06	5.73e-05	down-regulated	LOC105378554	lncRNA
105378913	-2.5825	-0.214855	1.74e-06	5.8e-05	down-regulated	LOC105378913	lncRNA
105378844	-2.1573	1.34611	1.76e-06	5.87e-05	down-regulated	LOC105378844	lncRNA
105371656	-2.22432	0.7503	1.81e-06	5.96e-05	down-regulated	LOC105371656	lncRNA
107986841	-2.63028	-0.389687	1.85e-06	6.06e-05	down-regulated	LOC107986841	lncRNA
105379157	-2.6272	-0.669635	1.88e-06	6.13e-05	down-regulated	LOC105379157	lncRNA
105371604	-2.18978	1.09819	1.88e-06	6.13e-05	down-regulated	LOC105371604	lncRNA
102724463	-2.30694	0.364269	1.89e-06	6.14e-05	down-regulated	LOC102724463	lncRNA
105370655	-2.00257	0.477584	1.91e-06	6.2e-05	down-regulated	LOC105370655	lncRNA
105375539	-2.0731	2.06411	1.92e-06	6.2e-05	down-regulated	LOC105375539	lncRNA
107985272	-2.52663	0.003485	1.93e-06	6.24e-05	down-regulated	LOC107985272	lncRNA
105376823	-2.59242	0.200998	1.94e-06	6.24e-05	down-regulated	LOC105376823	lncRNA
105373485	-2.33236	0.736098	1.94e-06	6.24e-05	down-regulated	LOC105373485	lncRNA
105370673	-2.60434	-0.226842	1.96e-06	6.27e-05	down-regulated	LOC105370673	lncRNA
107987111	-2.80983	-1.24889	2.07e-06	6.57e-05	down-regulated	LOC107987111	lncRNA
102723914	-2.47218	0.125909	2.08e-06	6.6e-05	down-regulated	LOC102723914	lncRNA
105378029	-2.33144	1.07808	2.08e-06	6.6e-05	down-regulated	LOC105378029	lncRNA
105378008	-2.39222	-0.823764	2.1e-06	6.64e-05	down-regulated	LOC105378008	lncRNA
105372328	-2.38463	-0.0742299	2.11e-06	6.67e-05	down-regulated	LOC105372328	lncRNA
105370610	-2.16132	2.19301	2.11e-06	6.67e-05	down-regulated	LINC02296	lncRNA
105379580	-2.60971	-1.14336	2.12e-06	6.67e-05	down-regulated	LOC105379580	lncRNA
107986357	-2.10695	1.91735	2.12e-06	6.68e-05	down-regulated	LOC107986357	lncRNA
105375103	-2.29103	1.76413	2.13e-06	6.68e-05	down-regulated	LOC105375103	lncRNA
105372155	-3.58973	-1.34221	2.16e-06	6.73e-05	down-regulated	LOC105372155	lncRNA
105369202	-3.08937	-1.19272	2.18e-06	6.78e-05	down-regulated	LOC105369202	lncRNA
401478	-2.05368	1.23155	2.24e-06	6.93e-05	down-regulated	LOC401478	lncRNA
102724908	-2.09563	1.35924	2.26e-06	6.96e-05	down-regulated	LOC102724908	lncRNA
107986019	-2.14311	1.86631	2.28e-06	7.01e-05	down-regulated	LOC107986019	lncRNA
105374815	-2.27647	0.864011	2.3e-06	7.01e-05	down-regulated	LOC105374815	lncRNA
105377280	-2.38287	0.391354	2.3e-06	7.01e-05	down-regulated	LOC105377280	lncRNA
101927439	-2.52124	-0.0526842	2.3e-06	7.01e-05	down-regulated	LOC101927439	lncRNA
105374275	-2.45072	1.02719	2.32e-06	7.04e-05	down-regulated	LOC105374275	lncRNA
101927666	-2.03231	1.87052	2.32e-06	7.04e-05	down-regulated	LOC101927666	lncRNA
105378792	-2.19015	1.44666	2.39e-06	7.21e-05	down-regulated	LOC105378792	lncRNA
101929645	-2.17286	1.30899	2.39e-06	7.22e-05	down-regulated	LOC101929645	lncRNA
105371241	-2.36268	1.56751	2.41e-06	7.24e-05	down-regulated	LOC105371241	lncRNA
107985690	-2.28784	0.426439	2.48e-06	7.39e-05	down-regulated	LOC107985690	lncRNA
100507175	-2.54566	-0.630771	2.48e-06	7.39e-05	down-regulated	LINC02408	lncRNA
112267902	-2.14134	1.38593	2.49e-06	7.41e-05	down-regulated	LOC112267902	lncRNA
105375637	-2.06693	0.566585	2.51e-06	7.46e-05	down-regulated	LOC105375637	lncRNA
102724550	-2.67617	-0.743382	2.53e-06	7.49e-05	down-regulated	LINC02015	lncRNA
105374027	-2.38345	0.279602	2.55e-06	7.55e-05	down-regulated	LOC105374027	lncRNA
102723323	-2.01692	1.44161	2.61e-06	7.71e-05	down-regulated	LOC102723323	lncRNA
101929476	-2.60724	-0.24578	2.62e-06	7.72e-05	down-regulated	LINC01698	lncRNA
105371211	-2.00354	2.27314	2.62e-06	7.72e-05	down-regulated	LOC105371211	lncRNA
105375113	-2.6479	0.741194	2.65e-06	7.74e-05	down-regulated	LOC105375113	lncRNA
79150	-2.14577	-0.299079	2.69e-06	7.81e-05	down-regulated	MGC4859	lncRNA
105378401	-2.26093	0.231912	2.74e-06	7.91e-05	down-regulated	LOC105378401	lncRNA
647107	-2.97846	-0.604479	2.75e-06	7.91e-05	down-regulated	LINC01192	lncRNA
105373936	-2.39343	-0.128046	2.87e-06	8.18e-05	down-regulated	LOC105373936	lncRNA
101930665	-2.17713	1.39186	2.89e-06	8.21e-05	down-regulated	LOC101930665	lncRNA
105379230	-2.1189	1.20558	2.9e-06	8.22e-05	down-regulated	LOC105379230	lncRNA
105375176	-2.09635	1.21134	2.91e-06	8.24e-05	down-regulated	LOC105375176	lncRNA
112268046	-2.08547	0.490215	2.96e-06	8.31e-05	down-regulated	LOC112268046	lncRNA
105375503	-2.53469	0.871314	2.96e-06	8.32e-05	down-regulated	LOC105375503	lncRNA
105373816	-2.43674	-0.805324	2.99e-06	8.38e-05	down-regulated	LOC105373816	lncRNA
101928404	-2.21834	0.319738	3.03e-06	8.45e-05	down-regulated	LOC101928404	lncRNA
105375688	-3.56182	-1.33382	3.07e-06	8.52e-05	down-regulated	LOC105375688	lncRNA
105376043	-3.00836	-1.1749	3.07e-06	8.52e-05	down-regulated	LOC105376043	lncRNA
100499171	-2.41104	-0.320222	3.09e-06	8.55e-05	down-regulated	LINC00276	lncRNA
105379117	-2.03106	2.16745	3.12e-06	8.59e-05	down-regulated	LOC105379117	lncRNA
107986235	-2.56968	-0.459029	3.13e-06	8.61e-05	down-regulated	LOC107986235	lncRNA
105374920	-2.17821	0.81589	3.15e-06	8.64e-05	down-regulated	LOC105374920	lncRNA
107985839	-2.54962	-0.343219	3.2e-06	8.73e-05	down-regulated	LOC107985839	lncRNA
101929624	-2.27918	-0.241981	3.24e-06	8.79e-05	down-regulated	LINC01519	lncRNA
105371468	-3.31858	-1.17441	3.24e-06	8.79e-05	down-regulated	LOC105371468	lncRNA
105370312	-2.15392	2.06196	3.27e-06	8.86e-05	down-regulated	LOC105370312	lncRNA
101928316	-2.20909	0.75368	3.28e-06	8.86e-05	down-regulated	LOC101928316	lncRNA
105379222	-2.42318	0.781814	3.34e-06	9e-05	down-regulated	LOC105379222	lncRNA
101927813	-2.59474	0.331155	3.36e-06	9.02e-05	down-regulated	HMMR-AS1	lncRNA
105370139	-3.38879	-1.44453	3.43e-06	9.13e-05	down-regulated	LOC105370139	lncRNA
283856	-2.16524	0.369369	3.54e-06	9.33e-05	down-regulated	LOC283856	lncRNA
105370355	-2.36559	-0.51719	3.56e-06	9.35e-05	down-regulated	LOC105370355	lncRNA
105377157	-2.20925	1.02963	3.64e-06	9.49e-05	down-regulated	LOC105377157	lncRNA
112268107	-2.55499	-0.707535	3.67e-06	9.54e-05	down-regulated	LOC112268107	lncRNA
105373776	-2.45413	-0.117602	3.68e-06	9.54e-05	down-regulated	LOC105373776	lncRNA
105372630	-2.21906	1.84117	3.69e-06	9.55e-05	down-regulated	LOC105372630	lncRNA
105373352	-2.39683	0.738737	3.71e-06	9.58e-05	down-regulated	LOC105373352	lncRNA
107986314	-2.3152	1.54555	3.71e-06	9.58e-05	down-regulated	LOC107986314	lncRNA
149950	-2.97117	-0.779891	3.72e-06	9.59e-05	down-regulated	NOL4L-DT	lncRNA
105376596	-2.50496	0.014074	3.81e-06	9.68e-05	down-regulated	LINC02699	lncRNA
105372618	-2.03877	0.986194	3.81e-06	9.68e-05	down-regulated	LOC105372618	lncRNA
102724934	-2.29104	0.987879	3.86e-06	9.75e-05	down-regulated	LOC102724934	lncRNA
105378674	-2.59648	0.88597	3.93e-06	9.87e-05	down-regulated	LOC105378674	lncRNA
105372168	-2.96929	-1.4345	3.96e-06	9.92e-05	down-regulated	LOC105372168	lncRNA
105379725	-2.07907	1.08499	4.17e-06	0.000102752	down-regulated	LOC105379725	lncRNA
100128811	-2.01181	1.00173	4.23e-06	0.000103476	down-regulated	GPR158-AS1	lncRNA
112268446	-2.11263	1.08846	4.24e-06	0.000103476	down-regulated	LOC112268446	lncRNA
101928174	-2.23115	0.482025	4.51e-06	0.000108171	down-regulated	LOC101928174	lncRNA
105373709	-2.20873	2.131	4.55e-06	0.000108517	down-regulated	LOC105373709	lncRNA
105369529	-2.41986	0.39453	4.56e-06	0.000108741	down-regulated	LOC105369529	lncRNA
105377008	-2.23178	1.56552	4.58e-06	0.000109016	down-regulated	LOC105377008	lncRNA
105370773	-2.01744	1.81262	4.6e-06	0.000109324	down-regulated	LOC105370773	lncRNA
112267972	-2.24321	0.772206	4.61e-06	0.000109324	down-regulated	LOC112267972	lncRNA
107984510	-2.11193	2.97414	4.71e-06	0.000111273	down-regulated	LOC107984510	lncRNA
100506489	-2.39808	-0.625291	4.75e-06	0.000112007	down-regulated	LOC100506489	lncRNA
105374426	-2.15676	0.000779726	4.78e-06	0.000112331	down-regulated	LOC105374426	lncRNA
101927536	-2.13698	0.706165	4.8e-06	0.000112666	down-regulated	LOC101927536	lncRNA
105374745	-2.02378	0.0798374	4.81e-06	0.000112666	down-regulated	LOC105374745	lncRNA
101928923	-2.61531	-1.01313	4.81e-06	0.000112666	down-regulated	LOC101928923	lncRNA
340581	-2.25106	-0.54139	4.88e-06	0.00011353	down-regulated	LINC02243	lncRNA
105376536	-2.20432	0.896036	4.89e-06	0.000113644	down-regulated	LOC105376536	lncRNA
105371658	-2.60105	-0.411279	4.96e-06	0.000115004	down-regulated	LOC105371658	lncRNA
105377033	-2.46081	0.449493	5.08e-06	0.000116776	down-regulated	LOC105377033	lncRNA
105370582	-2.30185	-0.5131	5.11e-06	0.000117216	down-regulated	LOC105370582	lncRNA
101927058	-2.51667	-0.288186	5.12e-06	0.000117443	down-regulated	LINC02402	lncRNA
100861520	-2.65307	0.0779057	5.17e-06	0.000117942	down-regulated	POU6F2-AS1	lncRNA
105376076	-2.0208	0.34498	5.17e-06	0.000117942	down-regulated	LOC105376076	lncRNA
400800	-2.42822	0.650531	5.18e-06	0.00011804	down-regulated	LINC02789	lncRNA
101927120	-2.42119	0.6384	5.27e-06	0.000119504	down-regulated	LINC02735	lncRNA
105372686	-2.36945	-0.067267	5.29e-06	0.00011959	down-regulated	LOC105372686	lncRNA
104355290	-2.74442	-0.300071	5.3e-06	0.000119763	down-regulated	MIR217HG	lncRNA
105371198	-2.34283	0.692349	5.4e-06	0.000121236	down-regulated	LOC105371198	lncRNA
441369	-2.4334	0.118857	5.43e-06	0.000121649	down-regulated	FLJ46284	lncRNA
105379064	-3.89673	-1.52645	5.49e-06	0.000122681	down-regulated	LOC105379064	lncRNA
107987109	-2.48821	-0.369148	5.62e-06	0.000124765	down-regulated	LOC107987109	lncRNA
51198	-2.44006	-0.76637	5.63e-06	0.000124946	down-regulated	CDKN2A-DT	lncRNA
105371659	-4.06387	-1.58586	5.67e-06	0.000125423	down-regulated	LOC105371659	lncRNA
105373158	-2.64162	0.162654	5.79e-06	0.000127143	down-regulated	LINC02815	lncRNA
105378024	-2.29475	0.112621	5.81e-06	0.000127212	down-regulated	LOC105378024	lncRNA
102724612	-2.38765	0.940717	5.81e-06	0.000127212	down-regulated	LOC102724612	lncRNA
284801	-2.5063	-1.16568	5.82e-06	0.000127212	down-regulated	MIR663AHG	lncRNA
101928333	-2.3955	0.0529843	5.82e-06	0.000127212	down-regulated	LOC101928333	lncRNA
105378149	-2.14543	-0.0155243	5.83e-06	0.000127212	down-regulated	LOC105378149	lncRNA
101928572	-2.4496	-0.214844	5.83e-06	0.000127212	down-regulated	LOC101928572	lncRNA
101928435	-2.03146	1.07984	6.04e-06	0.000130056	down-regulated	LINC01700	lncRNA
105376570	-2.11019	0.292775	6.16e-06	0.000131669	down-regulated	LINC02682	lncRNA
105372041	-2.2985	0.243541	6.16e-06	0.000131669	down-regulated	LOC105372041	lncRNA
161342	-2.83359	-1.34431	6.18e-06	0.000131681	down-regulated	LINC00519	lncRNA
642345	-2.19386	0.0949684	6.2e-06	0.000131904	down-regulated	MIR4500HG	lncRNA
105370210	-2.84646	0.939787	6.22e-06	0.000131905	down-regulated	LOC105370210	lncRNA
101928684	-2.25198	-0.0776051	6.24e-06	0.000132315	down-regulated	LINC01209	lncRNA
107986419	-2.61737	-0.180049	6.26e-06	0.000132421	down-regulated	LOC107986419	lncRNA
101929439	-2.41619	-0.0209978	6.36e-06	0.000133837	down-regulated	LOC101929439	lncRNA
105378548	-2.30421	-0.0913248	6.42e-06	0.000134378	down-regulated	LOC105378548	lncRNA
105374192	-2.21867	2.0891	6.49e-06	0.000135466	down-regulated	LOC105374192	lncRNA
105375270	-2.66722	-0.607807	6.49e-06	0.000135466	down-regulated	LOC105375270	lncRNA
105373767	-2.33745	0.990483	6.51e-06	0.000135608	down-regulated	LOC105373767	lncRNA
105376712	-2.79618	-1.51313	6.55e-06	0.000136216	down-regulated	LOC105376712	lncRNA
102723784	-2.3545	0.425328	6.55e-06	0.000136224	down-regulated	LOC102723784	lncRNA
112268037	-2.17415	0.00746345	6.56e-06	0.000136224	down-regulated	LOC112268037	lncRNA
105374021	-2.08089	0.408643	6.57e-06	0.000136477	down-regulated	LOC105374021	lncRNA
100508631	-2.22551	1.17197	6.6e-06	0.000136673	down-regulated	LINC02616	lncRNA
150147	-2.3185	1.16461	6.64e-06	0.000137138	down-regulated	UMODL1-AS1	lncRNA
105371019	-2.01575	1.09844	6.64e-06	0.000137138	down-regulated	LOC105371019	lncRNA
107986319	-2.51816	0.381157	6.77e-06	0.000139302	down-regulated	LINC02430	lncRNA
105370250	-3.18848	-1.13202	6.78e-06	0.000139331	down-regulated	LOC105370250	lncRNA
105369898	-2.08171	0.381389	6.94e-06	0.000141159	down-regulated	LOC105369898	lncRNA
105374736	-2.22419	-0.022993	6.95e-06	0.00014127	down-regulated	LOC105374736	lncRNA
110806285	-2.49209	-0.860783	7.09e-06	0.000142906	down-regulated	LINC02561	lncRNA
101927281	-2.68652	-0.142511	7.18e-06	0.000144184	down-regulated	LOC101927281	lncRNA
101928368	-2.43994	-0.0335389	7.19e-06	0.000144184	down-regulated	LOC101928368	lncRNA
101928543	-2.1232	1.21297	7.21e-06	0.000144403	down-regulated	LOC101928543	lncRNA
105372529	-2.07415	0.805661	7.24e-06	0.000144809	down-regulated	LOC105372529	lncRNA
105370013	-2.08876	0.766302	7.32e-06	0.000146032	down-regulated	LINC02460	lncRNA
100287366	-2.08259	0.511277	7.4e-06	0.000147263	down-regulated	OSTM1-AS1	lncRNA
285987	-2.09868	0.358753	7.49e-06	0.000148171	down-regulated	DLX6-AS1	lncRNA
101927411	-2.38437	0.0437303	7.54e-06	0.000148768	down-regulated	LINC01782	lncRNA
105374285	-2.20115	0.577558	7.72e-06	0.000151092	down-regulated	LINC02038	lncRNA
105374107	-2.15358	0.194169	7.76e-06	0.000151476	down-regulated	LOC105374107	lncRNA
100507056	-2.16526	-0.0415455	7.84e-06	0.000152491	down-regulated	CCAT1	lncRNA
105376192	-2.87266	-1.18619	7.84e-06	0.000152491	down-regulated	LOC105376192	lncRNA
105370676	-2.19517	-0.313634	7.87e-06	0.00015258	down-regulated	LINC02320	lncRNA
107984626	-2.07536	0.752366	7.98e-06	0.000153528	down-regulated	LOC107984626	lncRNA
283422	-2.01355	1.69309	8.04e-06	0.000153818	down-regulated	LINC01559	lncRNA
105375597	-3.2541	-1.5213	8.12e-06	0.000154586	down-regulated	LOC105375597	lncRNA
101927378	-2.18378	0.966444	8.19e-06	0.000155243	down-regulated	LOC101927378	lncRNA
105374253	-2.03802	0.937535	8.28e-06	0.000156462	down-regulated	LOC105374253	lncRNA
101927882	-2.60247	-1.02258	8.29e-06	0.000156578	down-regulated	LOC101927882	lncRNA
105371625	-2.59753	-0.078969	8.3e-06	0.000156624	down-regulated	LOC105371625	lncRNA
107985820	-2.07452	1.78992	8.31e-06	0.000156671	down-regulated	LOC107985820	lncRNA
107986962	-2.63729	-0.642958	8.39e-06	0.000157257	down-regulated	LOC107986962	lncRNA
105378771	-2.38702	0.169997	8.42e-06	0.000157594	down-regulated	LOC105378771	lncRNA
107986223	-2.73389	-0.0421942	8.44e-06	0.000157799	down-regulated	LOC107986223	lncRNA
100874074	-2.67557	-0.725867	8.59e-06	0.000159887	down-regulated	DLEU7-AS1	lncRNA
100506733	-2.22814	0.801048	8.66e-06	0.000160372	down-regulated	FAM170B-AS1	lncRNA
101927159	-2.16432	0.241084	8.67e-06	0.000160406	down-regulated	LOC101927159	lncRNA
105375027	-2.12414	2.37071	8.71e-06	0.000160725	down-regulated	LOC105375027	lncRNA
400748	-2.03952	-0.143137	8.75e-06	0.000161273	down-regulated	LOC400748	lncRNA
105377537	-2.45384	0.420224	8.81e-06	0.000162106	down-regulated	LOC105377537	lncRNA
105375301	-2.26659	1.21933	8.83e-06	0.000162389	down-regulated	LOC105375301	lncRNA
105377416	-2.6634	-1.00476	8.88e-06	0.000162899	down-regulated	LOC105377416	lncRNA
101929688	-2.32526	-0.0849487	8.9e-06	0.000163051	down-regulated	LINC01251	lncRNA
105369647	-2.14536	-0.159976	8.93e-06	0.000163146	down-regulated	LOC105369647	lncRNA
105377409	-2.41939	-0.784445	8.97e-06	0.000163355	down-regulated	LOC105377409	lncRNA
105369900	-2.17158	0.550848	9.04e-06	0.000164241	down-regulated	LINC02404	lncRNA
105375386	-2.20123	0.270873	9.18e-06	0.000166276	down-regulated	LOC105375386	lncRNA
105371462	-2.20029	0.811829	9.21e-06	0.000166568	down-regulated	LINC02819	lncRNA
105369483	-2.24859	-0.550027	9.23e-06	0.000166854	down-regulated	LOC105369483	lncRNA
105379535	-2.67187	-0.413949	9.34e-06	0.000168178	down-regulated	LOC105379535	lncRNA
728724	-2.33321	-0.860681	9.41e-06	0.000168609	down-regulated	LINC00977	lncRNA
105369266	-2.16165	2.83559	9.44e-06	0.000168896	down-regulated	LOC105369266	lncRNA
105372915	-2.55127	-0.145861	9.5e-06	0.000169639	down-regulated	LOC105372915	lncRNA
105369506	-2.17407	-0.574195	9.7e-06	0.000172138	down-regulated	LOC105369506	lncRNA
105373771	-2.32069	-1.24839	9.7e-06	0.000172138	down-regulated	LOC105373771	lncRNA
100128317	-2.19912	1.60243	9.71e-06	0.000172138	down-regulated	LOC100128317	lncRNA
105374428	-2.90508	-1.04825	9.77e-06	0.000172761	down-regulated	LOC105374428	lncRNA
105369724	-2.18184	0.466981	9.8e-06	0.000173027	down-regulated	LOC105369724	lncRNA
107986525	-2.09418	0.197836	9.89e-06	0.000173929	down-regulated	LOC107986525	lncRNA
286189	-2.62443	-0.989396	9.95e-06	0.000174419	down-regulated	C8orf34-AS1	lncRNA
105374245	-2.06646	0.641561	1e-05	0.000175217	down-regulated	LOC105374245	lncRNA
107986218	-2.39589	-0.897348	1.01e-05	0.000175225	down-regulated	LOC107986218	lncRNA
105371245	-2.19222	0.410217	1.01e-05	0.000175225	down-regulated	LOC105371245	lncRNA
102725105	-2.81868	-1.03514	1.01e-05	0.000175331	down-regulated	CDH18-AS1	lncRNA
105375490	-2.01914	1.06419	1.05e-05	0.00018034	down-regulated	LOC105375490	lncRNA
107986438	-2.21051	0.425153	1.07e-05	0.000183067	down-regulated	LOC107986438	lncRNA
102724227	-2.13091	1.04113	1.09e-05	0.000184783	down-regulated	LOC102724227	lncRNA
105375875	-2.09826	0.40144	1.09e-05	0.000184925	down-regulated	LOC105375875	lncRNA
107986926	-2.05465	1.96874	1.09e-05	0.000184927	down-regulated	LOC107986926	lncRNA
105369165	-2.08523	0.104363	1.09e-05	0.000185104	down-regulated	LOC105369165	lncRNA
105372656	-2.06184	-0.644277	1.1e-05	0.000185669	down-regulated	LOC105372656	lncRNA
107984450	-2.0639	0.0175589	1.1e-05	0.000186515	down-regulated	LOC107984450	lncRNA
105376119	-2.59418	-0.303872	1.13e-05	0.000190419	down-regulated	LOC105376119	lncRNA
105370826	-2.04749	1.57196	1.14e-05	0.000190718	down-regulated	LOC105370826	lncRNA
339862	-2.12182	-0.881745	1.16e-05	0.00019359	down-regulated	LOC339862	lncRNA
101927615	-2.00286	1.92461	1.16e-05	0.000193889	down-regulated	LOC101927615	lncRNA
101929617	-2.14979	0.840411	1.17e-05	0.000194135	down-regulated	LOC101929617	lncRNA
105372008	-2.64787	-0.85578	1.18e-05	0.000195196	down-regulated	LOC105372008	lncRNA
105375707	-2.05755	-0.0256071	1.18e-05	0.000195318	down-regulated	LOC105375707	lncRNA
107985845	-2.35308	0.316925	1.2e-05	0.000197644	down-regulated	LOC107985845	lncRNA
105375670	-2.18748	-0.214185	1.2e-05	0.000197943	down-regulated	LOC105375670	lncRNA
105370419	-2.28239	0.112162	1.21e-05	0.000198924	down-regulated	LOC105370419	lncRNA
112267970	-2.24289	0.459057	1.22e-05	0.000199892	down-regulated	LOC112267970	lncRNA
107986602	-2.05884	0.902357	1.22e-05	0.000199947	down-regulated	LOC107986602	lncRNA
105371738	-2.52669	0.134679	1.22e-05	0.000200028	down-regulated	LOC105371738	lncRNA
107985037	-2.35687	0.0231691	1.24e-05	0.00020204	down-regulated	LOC107985037	lncRNA
105375916	-2.34049	0.586218	1.26e-05	0.000203891	down-regulated	LOC105375916	lncRNA
105378622	-3.98145	-1.83787	1.26e-05	0.000204509	down-regulated	LINC01778	lncRNA
105370020	-2.32646	-0.120549	1.28e-05	0.000206277	down-regulated	LOC105370020	lncRNA
100873989	-2.34494	0.271217	1.28e-05	0.000206313	down-regulated	GRM5-AS1	lncRNA
105369990	-2.20014	-0.437507	1.28e-05	0.000206313	down-regulated	LOC105369990	lncRNA
401134	-2.84718	-0.684604	1.29e-05	0.000207457	down-regulated	LINC02232	lncRNA
100316868	-2.11192	1.30425	1.31e-05	0.000210935	down-regulated	HOTTIP	lncRNA
112268078	-2.66689	-1.00591	1.33e-05	0.000213136	down-regulated	LOC112268078	lncRNA
105372083	-2.33439	0.779249	1.33e-05	0.000213237	down-regulated	LOC105372083	lncRNA
105374225	-2.19326	0.568023	1.33e-05	0.000213237	down-regulated	LOC105374225	lncRNA
105378821	-2.14481	1.49926	1.37e-05	0.000217278	down-regulated	LOC105378821	lncRNA
101928362	-2.02883	1.0678	1.38e-05	0.000218123	down-regulated	LOC101928362	lncRNA
105377328	-2.03654	1.07734	1.39e-05	0.000218801	down-regulated	LOC105377328	lncRNA
105378963	-2.26675	1.13939	1.47e-05	0.000228092	down-regulated	LOC105378963	lncRNA
105371899	-2.61489	-0.688322	1.49e-05	0.000229962	down-regulated	LOC105371899	lncRNA
107984547	-2.06095	1.01148	1.49e-05	0.000229962	down-regulated	LOC107984547	lncRNA
105374391	-2.37151	-1.01054	1.49e-05	0.000229962	down-regulated	LOC105374391	lncRNA
105378234	-2.1605	0.681352	1.5e-05	0.000230995	down-regulated	LOC105378234	lncRNA
112268372	-2.49155	-0.0221362	1.51e-05	0.000231042	down-regulated	LOC112268372	lncRNA
105378906	-2.14757	0.398501	1.51e-05	0.000231735	down-regulated	LOC105378906	lncRNA
400654	-2.2084	0.633902	1.54e-05	0.000234341	down-regulated	LINC01538	lncRNA
101928384	-2.50072	-0.817322	1.54e-05	0.000234341	down-regulated	LOC101928384	lncRNA
105375097	-2.42987	0.93811	1.55e-05	0.00023544	down-regulated	LOC105375097	lncRNA
102723338	-2.06245	1.10161	1.55e-05	0.000235692	down-regulated	LOC102723338	lncRNA
105377417	-2.4302	-0.0626502	1.58e-05	0.000238407	down-regulated	LOC105377417	lncRNA
105372072	-2.1874	-0.539771	1.58e-05	0.000238636	down-regulated	LOC105372072	lncRNA
105372747	-2.39552	0.221604	1.58e-05	0.00023869	down-regulated	LOC105372747	lncRNA
112268431	-2.98077	-1.16893	1.62e-05	0.000242314	down-regulated	LOC112268431	lncRNA
144776	-2.65394	-0.404877	1.65e-05	0.000246291	down-regulated	LINC00410	lncRNA
105371256	-2.0988	-0.11632	1.66e-05	0.000246888	down-regulated	LOC105371256	lncRNA
105376267	-2.13664	-0.136617	1.66e-05	0.000247331	down-regulated	LOC105376267	lncRNA
643355	-2.16139	0.917487	1.69e-05	0.000249594	down-regulated	LINC01750	lncRNA
105373131	-2.10273	0.467216	1.7e-05	0.000249816	down-regulated	LOC105373131	lncRNA
105378939	-2.06875	0.617768	1.71e-05	0.000250931	down-regulated	LOC105378939	lncRNA
105377428	-2.38998	-0.00970846	1.74e-05	0.00025398	down-regulated	LOC105377428	lncRNA
107986769	-2.04504	0.684692	1.78e-05	0.000258669	down-regulated	LOC107986769	lncRNA
107986234	-3.15292	-1.27308	1.79e-05	0.000258748	down-regulated	LOC107986234	lncRNA
105372892	-2.22015	0.612158	1.8e-05	0.000259838	down-regulated	LOC105372892	lncRNA
100505964	-2.27999	0.22375	1.8e-05	0.00025999	down-regulated	LINC01304	lncRNA
101805488	-2.08461	1.17231	1.8e-05	0.000260142	down-regulated	CCAT2	lncRNA
101929800	-3.82309	-1.94423	1.82e-05	0.000262248	down-regulated	LOC101929800	lncRNA
102724745	-2.24589	0.484069	1.84e-05	0.000263731	down-regulated	LOC102724745	lncRNA
107984811	-2.19195	-0.18747	1.84e-05	0.000264053	down-regulated	LINC02132	lncRNA
105373609	-2.4163	-0.579495	1.86e-05	0.000265403	down-regulated	LOC105373609	lncRNA
105375716	-2.04658	0.669339	1.86e-05	0.000265525	down-regulated	LOC105375716	lncRNA
107986494	-2.59081	-0.877121	1.86e-05	0.000265897	down-regulated	LOC107986494	lncRNA
283303	-2.04949	-0.640009	1.87e-05	0.000266436	down-regulated	MRGPRG-AS1	lncRNA
105373411	-2.08553	0.236531	1.87e-05	0.000266653	down-regulated	LOC105373411	lncRNA
105374188	-2.50181	-0.0312178	1.9e-05	0.000268847	down-regulated	LOC105374188	lncRNA
101928636	-2.24317	1.26138	1.92e-05	0.000270559	down-regulated	LOC101928636	lncRNA
101929690	-2.06339	0.0558173	1.94e-05	0.000272709	down-regulated	LINC01583	lncRNA
105370022	-2.35093	0.0487814	1.95e-05	0.000274012	down-regulated	LOC105370022	lncRNA
107985828	-2.64738	-1.26295	1.97e-05	0.000275929	down-regulated	LOC107985828	lncRNA
107984711	-2.0123	-0.298517	1.99e-05	0.000277346	down-regulated	LOC107984711	lncRNA
105378648	-2.07368	-0.339808	1.99e-05	0.000277346	down-regulated	LOC105378648	lncRNA
105376143	-2.18806	0.945205	2.02e-05	0.00027933	down-regulated	LOC105376143	lncRNA
105374540	-2.35254	-0.442908	2.02e-05	0.000279659	down-regulated	LINC02357	lncRNA
112268425	-2.46437	-0.516628	2.02e-05	0.000279665	down-regulated	LOC112268425	lncRNA
100874055	-2.16877	-0.68768	2.05e-05	0.00028243	down-regulated	LINC00570	lncRNA
401442	-2.34766	-0.372503	2.06e-05	0.000283419	down-regulated	LOC401442	lncRNA
107986904	-2.13415	-0.518257	2.1e-05	0.000286706	down-regulated	LOC107986904	lncRNA
105375690	-2.49794	-0.499847	2.12e-05	0.000289521	down-regulated	LOC105375690	lncRNA
105379476	-2.09058	0.383006	2.13e-05	0.000290089	down-regulated	LOC105379476	lncRNA
101929528	-2.02842	-0.960546	2.13e-05	0.000290089	down-regulated	LOC101929528	lncRNA
105373416	-2.04181	-0.565012	2.13e-05	0.000290272	down-regulated	LOC105373416	lncRNA
105376939	-2.82668	-0.814133	2.15e-05	0.000291833	down-regulated	LOC105376939	lncRNA
105371609	-2.87193	-1.11154	2.16e-05	0.000291833	down-regulated	LINC01681	lncRNA
780529	-2.71846	-0.231871	2.2e-05	0.000295977	down-regulated	LOC780529	lncRNA
107984320	-2.12271	-0.427335	2.22e-05	0.000297227	down-regulated	LOC107984320	lncRNA
101929142	-2.03534	1.37663	2.23e-05	0.00029872	down-regulated	LOC101929142	lncRNA
550113	-2.26046	-0.042786	2.29e-05	0.000304945	down-regulated	LOC550113	lncRNA
105375815	-2.73653	-1.17089	2.31e-05	0.000307446	down-regulated	LOC105375815	lncRNA
105370058	-2.0479	-0.267934	2.32e-05	0.000307493	down-regulated	LOC105370058	lncRNA
102724553	-2.44507	0.541759	2.34e-05	0.000310125	down-regulated	LOC102724553	lncRNA
105371667	-2.38203	0.686292	2.37e-05	0.00031221	down-regulated	LOC105371667	lncRNA
105370076	-2.74779	-0.503353	2.37e-05	0.000312294	down-regulated	LOC105370076	lncRNA
105372084	-2.58257	-1.11548	2.37e-05	0.000312294	down-regulated	LOC105372084	lncRNA
105377253	-2.07269	0.115018	2.39e-05	0.00031404	down-regulated	LOC105377253	lncRNA
107984618	-2.31936	0.20628	2.4e-05	0.000314438	down-regulated	LOC107984618	lncRNA
107984120	-2.01725	1.62722	2.4e-05	0.000314517	down-regulated	LOC107984120	lncRNA
107984168	-2.25823	-0.694202	2.47e-05	0.000320338	down-regulated	LOC107984168	lncRNA
101928241	-2.46068	-0.168269	2.48e-05	0.000320759	down-regulated	LINC01787	lncRNA
401103	-2.17734	0.30595	2.51e-05	0.000323608	down-regulated	LINC01994	lncRNA
107985067	-2.00083	-0.506501	2.53e-05	0.000325085	down-regulated	LOC107985067	lncRNA
105371108	-2.12753	0.194839	2.53e-05	0.000325238	down-regulated	LOC105371108	lncRNA
101927884	-2.01158	-0.151584	2.54e-05	0.000326067	down-regulated	LOC101927884	lncRNA
105372947	-3.05578	-0.907527	2.54e-05	0.000326067	down-regulated	LOC105372947	lncRNA
102724938	-2.06536	1.50445	2.56e-05	0.000327124	down-regulated	LOC102724938	lncRNA
107984198	-2.07573	-0.127165	2.6e-05	0.000330701	down-regulated	LOC107984198	lncRNA
105375008	-2.79938	-1.21233	2.62e-05	0.000331529	down-regulated	LOC105375008	lncRNA
101929172	-2.08067	0.987493	2.62e-05	0.000331529	down-regulated	LOC101929172	lncRNA
105372076	-2.00132	0.469078	2.65e-05	0.000334182	down-regulated	LOC105372076	lncRNA
105376371	-2.09392	0.904882	2.65e-05	0.000334182	down-regulated	LOC105376371	lncRNA
105379207	-2.14458	0.41592	2.71e-05	0.000338797	down-regulated	LOC105379207	lncRNA
105374106	-2.91276	-1.21894	2.72e-05	0.000339925	down-regulated	LOC105374106	lncRNA
101929559	-2.42912	-0.0649694	2.73e-05	0.000341159	down-regulated	LINC00211	lncRNA
102724800	-2.0115	1.19012	2.74e-05	0.000341236	down-regulated	LOC102724800	lncRNA
105370603	-2.26375	-0.955722	2.8e-05	0.000348022	down-regulated	LOC105370603	lncRNA
574028	-2.19897	0.24457	2.82e-05	0.000348827	down-regulated	CLLU1	lncRNA
105375852	-2.73749	-0.782469	2.84e-05	0.000350994	down-regulated	LOC105375852	lncRNA
105372683	-2.32706	0.191691	2.86e-05	0.00035146	down-regulated	LOC105372683	lncRNA
147429	-2.49755	-0.813182	2.88e-05	0.000352949	down-regulated	AQP4-AS1	lncRNA
105372680	-2.05667	0.350031	2.91e-05	0.000355243	down-regulated	LOC105372680	lncRNA
145845	-2.33741	-0.395708	2.91e-05	0.000355243	down-regulated	LOC145845	lncRNA
105374158	-2.0535	0.850655	2.99e-05	0.000362843	down-regulated	LINC02066	lncRNA
107987124	-2.08071	-0.893701	3.02e-05	0.000365007	down-regulated	LOC107987124	lncRNA
105373957	-2.53188	-0.77906	3.05e-05	0.000368294	down-regulated	LOC105373957	lncRNA
105375692	-2.06008	0.56702	3.07e-05	0.00036939	down-regulated	LOC105375692	lncRNA
105373328	-2.04379	0.285881	3.07e-05	0.00036939	down-regulated	LOC105373328	lncRNA
100130268	-2.48167	0.45142	3.09e-05	0.000371134	down-regulated	LOC100130268	lncRNA
105375224	-2.15031	-0.149889	3.11e-05	0.000373367	down-regulated	LOC105375224	lncRNA
105378239	-2.30223	-1.01778	3.12e-05	0.000373485	down-regulated	LOC105378239	lncRNA
105375400	-2.49941	-0.724429	3.13e-05	0.00037406	down-regulated	LOC105375400	lncRNA
339788	-2.3299	-0.545184	3.13e-05	0.00037433	down-regulated	LINC00298	lncRNA
101928359	-2.71382	-0.666771	3.16e-05	0.000376369	down-regulated	LOC101928359	lncRNA
105376367	-2.12839	-0.258437	3.16e-05	0.000376369	down-regulated	LOC105376367	lncRNA
105369588	-2.4337	-0.788236	3.17e-05	0.00037653	down-regulated	LINC02717	lncRNA
107985143	-2.75536	-0.793975	3.18e-05	0.000377267	down-regulated	LOC107985143	lncRNA
254028	-2.73019	-1.03078	3.19e-05	0.000377299	down-regulated	LOC254028	lncRNA
105377981	-2.63512	-1.13221	3.22e-05	0.000379874	down-regulated	LOC105377981	lncRNA
105375972	-2.82256	0.257093	3.23e-05	0.000380592	down-regulated	LOC105375972	lncRNA
105369735	-2.08498	-0.118347	3.25e-05	0.000382166	down-regulated	LOC105369735	lncRNA
107986434	-2.63402	-0.373172	3.26e-05	0.000382996	down-regulated	LOC107986434	lncRNA
146512	-2.05092	0.231618	3.26e-05	0.000382996	down-regulated	FLJ30679	lncRNA
101930276	-2.0359	0.518879	3.33e-05	0.000387765	down-regulated	LOC101930276	lncRNA
112268216	-2.3346	-0.346643	3.33e-05	0.000387904	down-regulated	LINC02856	lncRNA
105373856	-2.14163	-0.337528	3.34e-05	0.000388867	down-regulated	LOC105373856	lncRNA
105376420	-2.06467	-0.0661413	3.35e-05	0.000389534	down-regulated	LOC105376420	lncRNA
105377568	-2.67172	-0.801725	3.37e-05	0.000390327	down-regulated	LOC105377568	lncRNA
105377391	-3.25967	-1.41167	3.4e-05	0.000392335	down-regulated	LINC02264	lncRNA
101929446	-2.09533	-0.365461	3.44e-05	0.000395002	down-regulated	LOC101929446	lncRNA
440704	-2.86258	-1.15906	3.45e-05	0.000395455	down-regulated	LINC01720	lncRNA
107984607	-2.01901	1.38164	3.49e-05	0.00039884	down-regulated	LOC107984607	lncRNA
105373331	-2.10364	0.325574	3.51e-05	0.000401009	down-regulated	LOC105373331	lncRNA
105370482	-2.31565	-0.566231	3.55e-05	0.000403257	down-regulated	LOC105370482	lncRNA
101927990	-2.12059	1.34874	3.55e-05	0.000403257	down-regulated	TRDN-AS1	lncRNA
105375435	-2.3862	-0.624691	3.56e-05	0.000404038	down-regulated	LOC105375435	lncRNA
105376603	-2.62538	-0.0612726	3.57e-05	0.00040483	down-regulated	LINC02742	lncRNA
105616916	-2.4579	-1.33704	3.57e-05	0.000405015	down-regulated	LINC01455	lncRNA
101929093	-2.47299	-0.831929	3.59e-05	0.000406707	down-regulated	LINC01350	lncRNA
105377372	-2.32555	-0.717161	3.62e-05	0.000408558	down-regulated	LOC105377372	lncRNA
105373711	-2.11028	-0.469495	3.63e-05	0.000409008	down-regulated	LOC105373711	lncRNA
107984249	-2.16589	-0.507535	3.64e-05	0.000409587	down-regulated	LOC107984249	lncRNA
105375289	-2.59152	-0.724652	3.65e-05	0.000409721	down-regulated	LOC105375289	lncRNA
112267868	-2.03995	-0.384495	3.66e-05	0.000410763	down-regulated	LOC112267868	lncRNA
105372789	-2.0267	0.850038	3.72e-05	0.000415968	down-regulated	LOC105372789	lncRNA
105373882	-2.50248	-1.22584	3.73e-05	0.000416362	down-regulated	LOC105373882	lncRNA
105372918	-2.41578	-0.781982	3.75e-05	0.000418187	down-regulated	LOC105372918	lncRNA
106146148	-2.51713	-0.764553	3.75e-05	0.000418395	down-regulated	LINC01297	lncRNA
285766	-2.24794	-0.826267	3.76e-05	0.000418705	down-regulated	LOC285766	lncRNA
105374902	-2.11398	-0.351608	3.8e-05	0.00042111	down-regulated	LOC105374902	lncRNA
105377407	-2.25818	0.631878	3.82e-05	0.000421565	down-regulated	LOC105377407	lncRNA
105370685	-2.34798	-0.612037	3.84e-05	0.000422834	down-regulated	LOC105370685	lncRNA
107985064	-2.30609	0.97082	3.86e-05	0.000423928	down-regulated	LOC107985064	lncRNA
105369505	-2.08511	-0.27435	3.87e-05	0.000424229	down-regulated	LOC105369505	lncRNA
105369775	-2.06781	-0.300494	3.9e-05	0.000426902	down-regulated	LOC105369775	lncRNA
645355	-2.73529	-0.862977	3.9e-05	0.000426902	down-regulated	MIR3976HG	lncRNA
102724410	-2.26705	-0.763989	3.9e-05	0.000427554	down-regulated	LOC102724410	lncRNA
283553	-2.18908	-0.440987	3.92e-05	0.000428614	down-regulated	LINC00640	lncRNA
101929563	-2.05801	0.598607	3.94e-05	0.000430049	down-regulated	LOC101929563	lncRNA
105377507	-2.02844	0.720192	3.95e-05	0.000430991	down-regulated	LOC105377507	lncRNA
102724533	-2.44672	-0.890047	3.99e-05	0.00043422	down-regulated	LOC102724533	lncRNA
105372049	-2.17244	-1.19544	3.99e-05	0.000434277	down-regulated	LOC105372049	lncRNA
101927284	-2.2012	-0.441292	4e-05	0.000434703	down-regulated	LOC101927284	lncRNA
105375299	-2.64703	-1.04478	4.01e-05	0.000435141	down-regulated	LOC105375299	lncRNA
101929106	-2.14885	0.364137	4.02e-05	0.000436339	down-regulated	LOC101929106	lncRNA
105379039	-2.4132	-0.253465	4.03e-05	0.0004373	down-regulated	LOC105379039	lncRNA
107985712	-2.1141	0.45419	4.05e-05	0.000438526	down-regulated	LOC107985712	lncRNA
105370767	-2.06815	1.02777	4.07e-05	0.000439622	down-regulated	LOC105370767	lncRNA
100144596	-2.29794	-0.20691	4.13e-05	0.000444444	down-regulated	LINC00029	lncRNA
105377745	-2.62314	-0.416471	4.13e-05	0.000444806	down-regulated	LOC105377745	lncRNA
105370425	-2.1489	-0.233106	4.15e-05	0.000445874	down-regulated	LINC02326	lncRNA
105373811	-2.27683	0.300419	4.16e-05	0.000445911	down-regulated	LOC105373811	lncRNA
105376936	-2.63668	-0.862702	4.18e-05	0.00044739	down-regulated	LOC105376936	lncRNA
105378786	-2.70669	-1.12089	4.22e-05	0.000449168	down-regulated	LINC02791	lncRNA
105377657	-2.06657	-1.09621	4.23e-05	0.000449915	down-regulated	LOC105377657	lncRNA
102723576	-2.06477	1.36754	4.24e-05	0.00045025	down-regulated	LOC102723576	lncRNA
105370109	-2.19486	1.01877	4.25e-05	0.000450667	down-regulated	LOC105370109	lncRNA
107984963	-2.02686	1.02436	4.29e-05	0.000453401	down-regulated	LOC107984963	lncRNA
100507274	-2.56241	-0.112675	4.31e-05	0.000454762	down-regulated	LINC01210	lncRNA
105376242	-2.05556	1.54301	4.35e-05	0.000457564	down-regulated	LOC105376242	lncRNA
101927346	-2.26464	-0.716077	4.35e-05	0.000457564	down-regulated	LINC02047	lncRNA
105370340	-2.29829	-0.386493	4.37e-05	0.000458496	down-regulated	LOC105370340	lncRNA
112267895	-2.22699	-0.139738	4.39e-05	0.00046011	down-regulated	LOC112267895	lncRNA
107984669	-2.39703	-1.07626	4.4e-05	0.000460717	down-regulated	LOC107984669	lncRNA
107985571	-2.22813	-0.624517	4.41e-05	0.000461538	down-regulated	LOC107985571	lncRNA
105379445	-2.01465	-0.392942	4.47e-05	0.000465139	down-regulated	LOC105379445	lncRNA
105374854	-2.09192	0.612524	4.55e-05	0.000470843	down-regulated	LOC105374854	lncRNA
105369854	-2.62688	-0.880793	4.58e-05	0.000472671	down-regulated	LINC02464	lncRNA
105371689	-3.36674	-1.90205	4.66e-05	0.000478311	down-regulated	LOC105371689	lncRNA
58483	-2.48019	-1.3557	4.7e-05	0.000481037	down-regulated	LINC00474	lncRNA
105375505	-2.34086	-0.617192	4.76e-05	0.000484614	down-regulated	LOC105375505	lncRNA
105376031	-2.15663	0.0589424	4.77e-05	0.000484614	down-regulated	LOC105376031	lncRNA
100124700	-2.26852	-0.439299	4.77e-05	0.000484614	down-regulated	HOTAIR	lncRNA
105378789	-2.14559	0.111115	4.77e-05	0.000484628	down-regulated	LOC105378789	lncRNA
101927274	-2.67758	-1.42704	4.77e-05	0.000484789	down-regulated	LINC02071	lncRNA
105373029	-2.52171	-1.21164	4.81e-05	0.000487362	down-regulated	LOC105373029	lncRNA
105371313	-3.68057	-1.98668	4.82e-05	0.000488491	down-regulated	LOC105371313	lncRNA
105379119	-2.21657	-0.254397	4.84e-05	0.000490269	down-regulated	LOC105379119	lncRNA
101927591	-2.47555	-1.07366	4.86e-05	0.00049149	down-regulated	DPP10-AS3	lncRNA
101928651	-2.05662	-0.362894	4.9e-05	0.000494196	down-regulated	LOC101928651	lncRNA
101927877	-2.30869	-1.26889	4.9e-05	0.000494277	down-regulated	LOC101927877	lncRNA
105370191	-2.23214	-0.448009	4.94e-05	0.000497852	down-regulated	LOC105370191	lncRNA
100874187	-2.01012	0.50066	4.94e-05	0.000497852	down-regulated	LINC00559	lncRNA
101927367	-2.45204	-1.34213	4.96e-05	0.000498654	down-regulated	LOC101927367	lncRNA
105369698	-2.27337	1.01598	4.96e-05	0.00049889	down-regulated	LOC105369698	lncRNA
105374858	-2.12266	0.219958	5.03e-05	0.000503047	down-regulated	LOC105374858	lncRNA
107986284	-2.12746	-0.771094	5.09e-05	0.000507049	down-regulated	LOC107986284	lncRNA
100505583	-2.06296	0.484663	5.1e-05	0.000507533	down-regulated	LINC00838	lncRNA
105369944	-2.19646	-0.276441	5.11e-05	0.000507533	down-regulated	LOC105369944	lncRNA
102723724	-2.10322	0.34635	5.12e-05	0.000508273	down-regulated	LOC102723724	lncRNA
105377836	-2.05314	0.381511	5.16e-05	0.000510111	down-regulated	LOC105377836	lncRNA
105378311	-2.23299	0.357103	5.2e-05	0.000513349	down-regulated	LOC105378311	lncRNA
100128770	-2.09448	-0.451577	5.29e-05	0.000519179	down-regulated	LOC100128770	lncRNA
105370135	-2.15128	-0.45071	5.31e-05	0.000520653	down-regulated	LOC105370135	lncRNA
221718	-2.05502	-0.267102	5.37e-05	0.000524214	down-regulated	LINC00518	lncRNA
105369933	-2.40517	-1.05819	5.37e-05	0.000524361	down-regulated	LOC105369933	lncRNA
105379255	-2.22673	-0.296522	5.39e-05	0.000524977	down-regulated	LOC105379255	lncRNA
105377962	-2.70459	-0.7722	5.42e-05	0.000527312	down-regulated	LINC02534	lncRNA
100289061	-2.20042	0.95099	5.42e-05	0.000527312	down-regulated	LOC100289061	lncRNA
101929397	-2.35389	-1.18989	5.43e-05	0.000527768	down-regulated	LINC01518	lncRNA
339622	-2.49293	-0.156078	5.49e-05	0.000532004	down-regulated	LINC01692	lncRNA
101927969	-2.01434	-0.353881	5.51e-05	0.000533249	down-regulated	LOC101927969	lncRNA
107986220	-2.74492	-1.2901	5.53e-05	0.000535032	down-regulated	LOC107986220	lncRNA
105378872	-2.23574	-1.15175	5.55e-05	0.000536171	down-regulated	LINC01709	lncRNA
105379272	-2.01727	-0.376273	5.7e-05	0.000546976	down-regulated	LOC105379272	lncRNA
105369955	-2.67299	-1.48656	5.76e-05	0.000550507	down-regulated	LOC105369955	lncRNA
105376680	-2.02381	0.490922	5.76e-05	0.000550952	down-regulated	LINC02781	lncRNA
107986400	-2.21636	0.552126	5.77e-05	0.000551377	down-regulated	LOC107986400	lncRNA
101928280	-2.45923	-1.26479	5.85e-05	0.00055661	down-regulated	LINC02549	lncRNA
105376363	-2.18564	0.197245	5.87e-05	0.000557449	down-regulated	LOC105376363	lncRNA
104266957	-2.04548	-0.868121	5.91e-05	0.000559817	down-regulated	KBTBD11-OT1	lncRNA
101927189	-2.26969	-0.544306	5.92e-05	0.000560199	down-regulated	LOC101927189	lncRNA
100507389	-2.04698	0.582661	5.96e-05	0.000562256	down-regulated	LOC100507389	lncRNA
101928405	-2.10655	-0.243855	5.96e-05	0.000562256	down-regulated	LINC02023	lncRNA
107984624	-2.0941	0.973424	5.96e-05	0.000562256	down-regulated	LOC107984624	lncRNA
105374317	-2.0063	1.49893	6.03e-05	0.000565835	down-regulated	LOC105374317	lncRNA
105370119	-2.04143	0.904414	6.05e-05	0.00056594	down-regulated	LOC105370119	lncRNA
105373668	-2.4626	-0.497302	6.05e-05	0.000566176	down-regulated	LOC105373668	lncRNA
105373254	-2.33245	-0.207011	6.05e-05	0.000566176	down-regulated	LOC105373254	lncRNA
101927397	-2.16748	-0.888954	6.06e-05	0.000566697	down-regulated	LOC101927397	lncRNA
29034	-2.01761	-0.335442	6.17e-05	0.000572755	down-regulated	CPS1-IT1	lncRNA
105371704	-2.70825	-0.744326	6.19e-05	0.000574001	down-regulated	LOC105371704	lncRNA
105374934	-2.37208	-1.01105	6.2e-05	0.000574293	down-regulated	LOC105374934	lncRNA
107985324	-2.20898	-0.106267	6.48e-05	0.000594698	down-regulated	LOC107985324	lncRNA
105372491	-2.28047	-0.558318	6.51e-05	0.000596261	down-regulated	LOC105372491	lncRNA
105369672	-2.09271	0.444201	6.58e-05	0.000600151	down-regulated	LOC105369672	lncRNA
105374510	-2.00251	0.663938	6.59e-05	0.000600224	down-regulated	LOC105374510	lncRNA
100996569	-2.06571	-0.683437	6.59e-05	0.000600224	down-regulated	NAMA	lncRNA
101927314	-2.0628	-0.372002	6.6e-05	0.000600396	down-regulated	LOC101927314	lncRNA
105375689	-2.34069	-0.493793	6.61e-05	0.000601038	down-regulated	LOC105375689	lncRNA
105376635	-2.20052	-0.364194	6.66e-05	0.000604797	down-regulated	LOC105376635	lncRNA
105373643	-2.53422	-0.626379	6.67e-05	0.000605412	down-regulated	LOC105373643	lncRNA
100505967	-2.34916	-0.379266	6.72e-05	0.000608547	down-regulated	LINC00645	lncRNA
338862	-2.12652	0.108616	6.75e-05	0.00061053	down-regulated	LINC00550	lncRNA
284191	-2.1049	-0.415005	6.77e-05	0.000611079	down-regulated	LOC284191	lncRNA
105377611	-2.0114	1.08381	6.82e-05	0.000614155	down-regulated	LOC105377611	lncRNA
102467222	-2.13287	0.297231	6.83e-05	0.000614843	down-regulated	LOC102467222	lncRNA
107985455	-2.66068	-1.41145	6.86e-05	0.000616261	down-regulated	LOC107985455	lncRNA
105370613	-2.05695	0.882103	6.98e-05	0.00062343	down-regulated	LOC105370613	lncRNA
105374111	-2.04056	0.987449	7.06e-05	0.000627946	down-regulated	LOC105374111	lncRNA
105377067	-2.22562	-0.487535	7.06e-05	0.000627946	down-regulated	LOC105377067	lncRNA
101928626	-2.32353	0.113481	7.11e-05	0.000631742	down-regulated	LOC101928626	lncRNA
107984205	-2.12624	-0.154872	7.24e-05	0.000640506	down-regulated	LOC107984205	lncRNA
105370338	-2.45821	-1.10128	7.26e-05	0.000641474	down-regulated	LOC105370338	lncRNA
105370220	-2.209	-0.34861	7.31e-05	0.000644667	down-regulated	LOC105370220	lncRNA
286186	-2.30591	-0.69215	7.39e-05	0.000649537	down-regulated	LINC01299	lncRNA
105378426	-2.21506	-0.226472	7.42e-05	0.000651459	down-regulated	LOC105378426	lncRNA
105376984	-2.51606	-0.971357	7.48e-05	0.00065537	down-regulated	LOC105376984	lncRNA
101927176	-2.28292	-0.302919	7.53e-05	0.000658756	down-regulated	LINC01069	lncRNA
102724732	-2.75518	-0.994611	7.61e-05	0.000662893	down-regulated	LOC102724732	lncRNA
105369895	-2.25346	0.106179	7.7e-05	0.000669058	down-regulated	LOC105369895	lncRNA
105379118	-2.25997	-0.811724	7.74e-05	0.000670935	down-regulated	LOC105379118	lncRNA
105375829	-2.02743	0.307106	7.75e-05	0.000671933	down-regulated	LOC105375829	lncRNA
101927715	-2.26174	0.100915	7.76e-05	0.000672462	down-regulated	LINC01029	lncRNA
105376079	-2.06399	-0.872747	7.79e-05	0.000673908	down-regulated	LOC105376079	lncRNA
100996266	-2.53313	-0.752794	7.85e-05	0.000677576	down-regulated	LINC01510	lncRNA
101928093	-3.05021	-1.71201	7.99e-05	0.000685285	down-regulated	LOC101928093	lncRNA
100132354	-2.0063	0.546423	8e-05	0.000685758	down-regulated	LINC01512	lncRNA
497634	-2.04276	0.539784	8.01e-05	0.000686171	down-regulated	LINC00293	lncRNA
105378466	-2.62099	-1.26355	8.23e-05	0.000698142	down-regulated	LOC105378466	lncRNA
105371725	-2.23592	-0.733228	8.24e-05	0.000698544	down-regulated	LOC105371725	lncRNA
152225	-2.49431	-0.839009	8.25e-05	0.000699065	down-regulated	LINC02085	lncRNA
105375444	-2.56813	-0.302197	8.39e-05	0.000707161	down-regulated	LOC105375444	lncRNA
100874244	-2.47486	-0.144387	8.45e-05	0.0007094	down-regulated	NAALADL2-AS2	lncRNA
101928627	-2.45094	-1.06559	8.49e-05	0.000710688	down-regulated	LOC101928627	lncRNA
105372517	-2.3067	-0.937265	8.5e-05	0.000711033	down-regulated	LOC105372517	lncRNA
105373669	-2.32244	-0.276337	8.52e-05	0.000711986	down-regulated	LINC01911	lncRNA
107984169	-2.05999	0.32342	8.59e-05	0.000716749	down-regulated	LOC107984169	lncRNA
106780802	-2.68965	-1.48581	8.78e-05	0.000727638	down-regulated	KCNK4-TEX40	lncRNA
101928611	-2.73914	-0.941786	8.83e-05	0.000730163	down-regulated	LINC01413	lncRNA
101929028	-2.0174	1.70062	8.83e-05	0.000730163	down-regulated	LOC101929028	lncRNA
285804	-2.31027	-0.765554	8.89e-05	0.000732524	down-regulated	LOC285804	lncRNA
286023	-2.03783	-0.121843	8.91e-05	0.00073353	down-regulated	FLJ40288	lncRNA
105373266	-2.22234	-0.132624	8.98e-05	0.000737063	down-regulated	LOC105373266	lncRNA
105372724	-2.69764	-1.39259	8.99e-05	0.000737063	down-regulated	LOC105372724	lncRNA
102724253	-2.05954	-0.799973	9.02e-05	0.000738316	down-regulated	LOC102724253	lncRNA
105375904	-2.61221	-1.00915	9.07e-05	0.000741667	down-regulated	LOC105375904	lncRNA
105378988	-2.09696	1.20796	9.12e-05	0.000744621	down-regulated	LOC105378988	lncRNA
101927484	-2.08805	1.00161	9.13e-05	0.000744893	down-regulated	LOC101927484	lncRNA
105372760	-2.0034	-1.18068	9.31e-05	0.000755242	down-regulated	LOC105372760	lncRNA
105373458	-2.19327	0.545315	9.32e-05	0.000755568	down-regulated	LOC105373458	lncRNA
105370769	-2.11375	-0.0203201	9.36e-05	0.000757382	down-regulated	LOC105370769	lncRNA
105378396	-2.23813	0.65852	9.37e-05	0.000757382	down-regulated	LOC105378396	lncRNA
105371623	-2.26578	-0.720327	9.39e-05	0.000758626	down-regulated	LOC105371623	lncRNA
105374754	-2.4057	-0.538544	9.45e-05	0.000762391	down-regulated	LOC105374754	lncRNA
284395	-2.2233	-0.32545	9.47e-05	0.000763067	down-regulated	LOC284395	lncRNA
105372719	-2.03007	1.23516	9.59e-05	0.000769689	down-regulated	LOC105372719	lncRNA
101928972	-2.27389	-1.04628	9.61e-05	0.000770791	down-regulated	LOC101928972	lncRNA
105376733	-2.18455	0.594939	9.69e-05	0.00077528	down-regulated	LOC105376733	lncRNA
144817	-2.47345	-0.411953	9.74e-05	0.000777509	down-regulated	LINC00330	lncRNA
105378706	-2.16506	-1.01002	9.98e-05	0.000790906	down-regulated	LOC105378706	lncRNA
102724470	-2.1223	-0.382806	0.00010014	0.000792416	down-regulated	LINC01887	lncRNA
100128264	-2.10539	-0.122938	0.000100186	0.000792495	down-regulated	HTR5A-AS1	lncRNA
105371360	-2.16367	-0.534294	0.00010067	0.000794176	down-regulated	LOC105371360	lncRNA
105372225	-2.07444	0.192088	0.000101805	0.000799264	down-regulated	LOC105372225	lncRNA
440602	-2.00193	-0.367092	0.000102991	0.00080609	down-regulated	CYMP-AS1	lncRNA
105370784	-2.14733	0.465034	0.000103754	0.000810953	down-regulated	LOC105370784	lncRNA
105375452	-2.1244	0.371586	0.000104477	0.00081494	down-regulated	LOC105375452	lncRNA
105370453	-2.08259	0.663379	0.000104645	0.000815622	down-regulated	LOC105370453	lncRNA
107985212	-2.01455	-0.441355	0.000105105	0.000817777	down-regulated	LOC107985212	lncRNA
105374365	-2.66385	-1.19617	0.000107629	0.000831887	down-regulated	LOC105374365	lncRNA
105372979	-2.03448	-0.837101	0.000107772	0.000832787	down-regulated	LOC105372979	lncRNA
105379507	-4.29839	-0.980206	0.000108346	0.00083586	down-regulated	LOC105379507	lncRNA
107986661	-2.15402	-0.325317	0.00010857	0.000836839	down-regulated	LOC107986661	lncRNA
105373563	-2.19473	-0.292055	0.000111851	0.000853736	down-regulated	LOC105373563	lncRNA
101927523	-2.02934	0.0193458	0.000112564	0.000857259	down-regulated	LINC02620	lncRNA
105373296	-2.3822	-0.00472973	0.000112642	0.000857584	down-regulated	LOC105373296	lncRNA
107985243	-2.44816	-1.31536	0.000112935	0.000858372	down-regulated	LOC107985243	lncRNA
107986430	-2.27056	-0.298232	0.000114334	0.00086571	down-regulated	LOC107986430	lncRNA
105369441	-2.07442	-0.625684	0.000114382	0.000865714	down-regulated	LOC105369441	lncRNA
107985250	-2.38742	-0.644216	0.000114895	0.000868243	down-regulated	LOC107985250	lncRNA
101927683	-2.23654	0.366864	0.000116395	0.000876619	down-regulated	LINC01744	lncRNA
105369295	-2.4721	-1.21378	0.000116968	0.000879201	down-regulated	LOC105369295	lncRNA
105373966	-2.03588	0.0452695	0.000117911	0.000883033	down-regulated	LOC105373966	lncRNA
105379138	-2.41709	-0.409517	0.000119696	0.000892473	down-regulated	LOC105379138	lncRNA
105373437	-2.45855	-0.248273	0.000119952	0.000893624	down-regulated	LOC105373437	lncRNA
107985862	-2.30429	-0.756074	0.000119997	0.000893624	down-regulated	LOC107985862	lncRNA
151121	-2.0238	-0.184599	0.000120601	0.000896499	down-regulated	LINC01854	lncRNA
105369809	-2.04351	-0.405454	0.000122779	0.000909255	down-regulated	LOC105369809	lncRNA
107986950	-2.25009	-0.580941	0.000122847	0.000909536	down-regulated	LOC107986950	lncRNA
107985341	-2.36873	-1.10684	0.000124035	0.000915454	down-regulated	LOC107985341	lncRNA
101928535	-2.21449	0.442205	0.000126124	0.00092673	down-regulated	LOC101928535	lncRNA
105377950	-2.40421	-0.520575	0.000126525	0.000928233	down-regulated	LOC105377950	lncRNA
285629	-2.00598	-0.303601	0.000127267	0.000931666	down-regulated	LINC02159	lncRNA
105370421	-2.36197	-0.0845777	0.000127377	0.000931944	down-regulated	LOC105370421	lncRNA
105371257	-2.30358	-0.787419	0.000128924	0.000939972	down-regulated	LOC105371257	lncRNA
100996941	-2.05097	0.879305	0.000130904	0.000950332	down-regulated	IL21-AS1	lncRNA
107985709	-2.4677	-0.237508	0.000132402	0.000958484	down-regulated	LOC107985709	lncRNA
100093698	-2.18427	-0.859675	0.000132696	0.000959804	down-regulated	GS1-600G8.3	lncRNA
107985459	-2.28958	-1.23205	0.00013469	0.000968628	down-regulated	LOC107985459	lncRNA
107986778	-2.14908	-0.110551	0.000134874	0.000969496	down-regulated	LOC107986778	lncRNA
105376509	-2.4185	-1.528	0.000135402	0.00097101	down-regulated	LOC105376509	lncRNA
105375302	-2.19023	-1.12604	0.000138051	0.000986078	down-regulated	LOC105375302	lncRNA
105375478	-2.21867	-0.482376	0.00014046	0.000999554	down-regulated	LOC105375478	lncRNA
105375709	-2.04093	0.124298	0.000145079	0.00102514	down-regulated	LOC105375709	lncRNA
105374525	-2.13417	1.0239	0.000145095	0.00102514	down-regulated	LOC105374525	lncRNA
107985705	-2.10544	-0.3865	0.00014617	0.00103108	down-regulated	LOC107985705	lncRNA
100996645	-2.43711	0.0231226	0.000147234	0.00103667	down-regulated	LINCR-0003	lncRNA
105372047	-2.31096	-0.0783892	0.00014752	0.00103805	down-regulated	LOC105372047	lncRNA
105369905	-2.05381	-0.33106	0.000149953	0.00104834	down-regulated	LOC105369905	lncRNA
105373003	-2.09047	-0.333725	0.000150086	0.00104878	down-regulated	LOC105373003	lncRNA
105379065	-2.46053	-1.16499	0.00015271	0.00106251	down-regulated	LOC105379065	lncRNA
105377557	-2.49807	-0.473713	0.000153047	0.00106413	down-regulated	LOC105377557	lncRNA
105370656	-3.06427	-1.64875	0.00015332	0.00106506	down-regulated	LOC105370656	lncRNA
107986312	-2.02741	0.4806	0.000153411	0.00106545	down-regulated	LOC107986312	lncRNA
105377742	-2.44473	-0.831195	0.000154615	0.00107211	down-regulated	LOC105377742	lncRNA
100506159	-2.3453	-1.16293	0.000155101	0.00107329	down-regulated	LINC02470	lncRNA
105375481	-2.04006	0.392538	0.000157269	0.0010851	down-regulated	LOC105375481	lncRNA
105375341	-2.30334	-1.26537	0.000157307	0.00108512	down-regulated	LOC105375341	lncRNA
105371412	-2.24249	-0.970241	0.000159984	0.00109881	down-regulated	LOC105371412	lncRNA
645321	-2.22524	-0.704292	0.000160362	0.00109986	down-regulated	LINC01896	lncRNA
107983999	-2.04355	-0.0671713	0.000160571	0.00110069	down-regulated	LINC02792	lncRNA
101929081	-2.75266	-1.38653	0.000161953	0.00110743	down-regulated	CTD-2194D22.4	lncRNA
105372665	-2.34208	-0.559665	0.000162298	0.00110886	down-regulated	LOC105372665	lncRNA
107985220	-3.11082	-1.72543	0.000162395	0.00110886	down-regulated	LOC107985220	lncRNA
107985159	-2.00996	0.354642	0.000165119	0.00112133	down-regulated	LOC107985159	lncRNA
105373692	-2.39937	-1.15531	0.000165453	0.00112259	down-regulated	LOC105373692	lncRNA
101927108	-2.20656	-0.386063	0.000167108	0.00113081	down-regulated	LOC101927108	lncRNA
105371989	-2.2228	-0.930714	0.000168103	0.00113528	down-regulated	LOC105371989	lncRNA
107984527	-2.29999	-1.19527	0.000169658	0.00113999	down-regulated	LOC107984527	lncRNA
101928196	-2.09842	-0.0335847	0.000170054	0.00114165	down-regulated	LOC101928196	lncRNA
283875	-2.06092	0.184573	0.000170372	0.00114303	down-regulated	LINC00514	lncRNA
105378076	-2.05881	0.204408	0.000171231	0.00114729	down-regulated	LOC105378076	lncRNA
105372904	-2.02606	-0.0364563	0.000172193	0.00115121	down-regulated	LOC105372904	lncRNA
105378449	-2.21871	-0.750386	0.000174046	0.00116005	down-regulated	LOC105378449	lncRNA
105377822	-2.23253	-0.887544	0.00017427	0.00116053	down-regulated	LOC105377822	lncRNA
105369920	-2.46013	-0.756865	0.000176418	0.00117001	down-regulated	LINC02410	lncRNA
105378768	-2.13696	-0.708483	0.000176825	0.00117118	down-regulated	LOC105378768	lncRNA
105377736	-2.45994	-0.667218	0.000177046	0.00117198	down-regulated	LINC01942	lncRNA
107986287	-2.0356	-0.972323	0.000177947	0.00117604	down-regulated	LOC107986287	lncRNA
107985536	-2.58474	-1.31539	0.000178649	0.00117841	down-regulated	LOC107985536	lncRNA
107985488	-2.31467	-1.28153	0.000180318	0.00118508	down-regulated	LOC107985488	lncRNA
105378971	-2.08585	-0.652382	0.000184916	0.00120726	down-regulated	LOC105378971	lncRNA
105372655	-2.06294	-0.312849	0.000185215	0.00120818	down-regulated	LOC105372655	lncRNA
105378653	-2.01946	0.16473	0.000186177	0.00121333	down-regulated	MIR3659HG	lncRNA
100874235	-2.04899	-0.884088	0.000186477	0.00121434	down-regulated	CACNA1C-AS2	lncRNA
118425	-2.1743	-0.859133	0.000187823	0.00122129	down-regulated	PCAT4	lncRNA
105372172	-2.37031	-0.611041	0.00018981	0.00123133	down-regulated	LOC105372172	lncRNA
112268206	-2.14379	-0.473022	0.000189918	0.00123151	down-regulated	LOC112268206	lncRNA
105372787	-2.40466	-0.889998	0.000190677	0.00123552	down-regulated	LOC105372787	lncRNA
101928505	-2.24553	-0.60388	0.000191642	0.00123901	down-regulated	LOC101928505	lncRNA
105375871	-2.04517	0.458384	0.000192452	0.00124188	down-regulated	LOC105375871	lncRNA
101927244	-2.13964	-0.784901	0.000195054	0.00125208	down-regulated	LINC01788	lncRNA
100874323	-2.56837	-0.773325	0.000196119	0.0012576	down-regulated	HOXA10-AS	lncRNA
105379107	-2.19623	-0.779113	0.000196272	0.00125805	down-regulated	LOC105379107	lncRNA
106699570	-2.12423	0.426925	0.000196591	0.00125957	down-regulated	LOC106699570	lncRNA
105372330	-2.02278	0.00632799	0.000197824	0.00126465	down-regulated	LOC105372330	lncRNA
100506421	-2.03683	-0.305017	0.000199191	0.00127183	down-regulated	PANTR1	lncRNA
105378951	-2.17235	-0.418679	0.000199571	0.00127332	down-regulated	LOC105378951	lncRNA
105369874	-2.41434	-0.948986	0.000201339	0.00127954	down-regulated	LOC105369874	lncRNA
101928622	-2.24559	-1.17855	0.000201595	0.0012801	down-regulated	LOC101928622	lncRNA
105374000	-2.22018	-0.583208	0.000201681	0.00128028	down-regulated	LOC105374000	lncRNA
105371908	-2.22212	-0.558006	0.000202583	0.00128345	down-regulated	LOC105371908	lncRNA
348249	-2.48265	-1.28427	0.000204036	0.00129131	down-regulated	CCL15-CCL14	lncRNA
642426	-2.08562	0.50214	0.000204821	0.00129521	down-regulated	LINC02297	lncRNA
101927383	-2.13705	-0.62629	0.000206178	0.00130133	down-regulated	LOC101927383	lncRNA
107985073	-2.15337	0.008299	0.0002063	0.00130133	down-regulated	LOC107985073	lncRNA
105372594	-2.30485	-0.993329	0.000208118	0.00130875	down-regulated	LOC105372594	lncRNA
105370344	-2.40635	-1.20858	0.000214966	0.00133807	down-regulated	LOC105370344	lncRNA
105379020	-2.00761	-0.102244	0.000216776	0.00134742	down-regulated	LOC105379020	lncRNA
105377991	-2.17878	-0.230307	0.000218566	0.00135442	down-regulated	LOC105377991	lncRNA
105370675	-2.11873	-1.03232	0.000220527	0.00136298	down-regulated	LOC105370675	lncRNA
105376415	-2.71601	-0.892271	0.000223127	0.00137477	down-regulated	LOC105376415	lncRNA
101930746	-2.10281	-0.0807491	0.000223987	0.00137769	down-regulated	LINC00945	lncRNA
105373196	-2.03288	-0.417641	0.000224877	0.00138094	down-regulated	LOC105373196	lncRNA
105370308	-2.06119	-0.757457	0.00022876	0.00139666	down-regulated	LINC01040	lncRNA
105370423	-2.23797	-1.06544	0.000230329	0.00140301	down-regulated	LINC02281	lncRNA
107984685	-2.06125	-0.26203	0.000231816	0.00140969	down-regulated	LOC107984685	lncRNA
101928804	-2.27621	-0.897254	0.000232894	0.00141372	down-regulated	LOC101928804	lncRNA
107984435	-2.11148	-0.719327	0.000236433	0.00143066	down-regulated	LOC107984435	lncRNA
105376587	-2.27105	-1.31485	0.000238004	0.00143846	down-regulated	LOC105376587	lncRNA
105377267	-2.00908	0.123048	0.00023945	0.00144435	down-regulated	LOC105377267	lncRNA
440034	-2.37628	-1.25212	0.000239683	0.00144533	down-regulated	PAX6-AS1	lncRNA
107985128	-2.10472	-1.08031	0.0002427	0.00145649	down-regulated	LINC01916	lncRNA
54089	-2.24213	-0.345228	0.000245672	0.00146856	down-regulated	LINC00112	lncRNA
101927801	-2.49835	-1.21202	0.000245988	0.00146967	down-regulated	LINC01823	lncRNA
285878	-2.45679	-0.882662	0.000251132	0.00149129	down-regulated	VSTM2A-OT1	lncRNA
105369616	-2.0102	-0.66021	0.000252135	0.00149551	down-regulated	LOC105369616	lncRNA
107985861	-2.00287	0.607145	0.000255652	0.00150935	down-regulated	LOC107985861	lncRNA
100506122	-2.59453	-0.960949	0.000257333	0.0015149	down-regulated	LINC02431	lncRNA
112268036	-2.41073	-0.94714	0.000260009	0.00152603	down-regulated	LOC112268036	lncRNA
643648	-2.01897	-0.221161	0.000263316	0.00154092	down-regulated	LINC01189	lncRNA
105374491	-2.35006	-1.16248	0.000268574	0.00156451	down-regulated	LOC105374491	lncRNA
105371973	-2.20607	-0.999756	0.000269756	0.0015696	down-regulated	LOC105371973	lncRNA
105377867	-2.0228	-1.06929	0.000274816	0.00158607	down-regulated	LOC105377867	lncRNA
105376674	-2.14761	-0.485852	0.00027692	0.00159521	down-regulated	LOC105376674	lncRNA
107984377	-2.13582	-0.446653	0.000277157	0.00159627	down-regulated	LOC107984377	lncRNA
105373720	-2.11957	-0.0376843	0.000277502	0.00159766	down-regulated	LOC105373720	lncRNA
105369842	-2.22134	0.178184	0.000278505	0.00160143	down-regulated	LOC105369842	lncRNA
105378976	-2.28537	-0.964847	0.000278652	0.00160143	down-regulated	LOC105378976	lncRNA
105377367	-2.14659	-1.05419	0.000278689	0.00160143	down-regulated	LOC105377367	lncRNA
105374521	-2.07774	0.0589759	0.000282074	0.00161547	down-regulated	LOC105374521	lncRNA
100506108	-2.66325	-0.430903	0.000285653	0.00162987	down-regulated	SIX3-AS1	lncRNA
105372114	-2.43972	-1.06668	0.000290015	0.00164647	down-regulated	LOC105372114	lncRNA
541472	-2.08433	-0.936147	0.000290856	0.00165063	down-regulated	LOC541472	lncRNA
105372925	-2.22213	-1.12201	0.000291143	0.00165195	down-regulated	LINC01710	lncRNA
102724419	-2.17256	-0.314816	0.000292406	0.00165666	down-regulated	LOC102724419	lncRNA
105369634	-2.10834	-0.961629	0.000292991	0.00165905	down-regulated	LOC105369634	lncRNA
105369686	-2.17653	-0.778351	0.000297246	0.0016754	down-regulated	LOC105369686	lncRNA
400208	-2.03372	0.962661	0.000302356	0.00169857	down-regulated	LINC00517	lncRNA
105373199	-2.12543	0.0717442	0.000302678	0.00169975	down-regulated	LINC01745	lncRNA
105376358	-2.01389	-0.837088	0.000304853	0.00170914	down-regulated	LOC105376358	lncRNA
105376921	-2.16491	-1.23068	0.000305093	0.00170951	down-regulated	LOC105376921	lncRNA
105369428	-2.18239	-0.00442103	0.000309448	0.00172724	down-regulated	LINC02756	lncRNA
101928922	-2.28121	-1.3949	0.000310856	0.00173224	down-regulated	LINC00463	lncRNA
105376184	-2.06841	-0.704624	0.000310897	0.00173224	down-regulated	LOC105376184	lncRNA
105377160	-2.47119	-1.18334	0.000310965	0.0017323	down-regulated	LOC105377160	lncRNA
105374154	-2.08885	0.212067	0.000315101	0.00174802	down-regulated	LOC105374154	lncRNA
144920	-2.00664	-0.746542	0.000323636	0.00178084	down-regulated	LINC00343	lncRNA
105370362	-2.36075	-1.47378	0.000325307	0.00178696	down-regulated	LOC105370362	lncRNA
105379360	-2.34338	-0.932477	0.000325902	0.00178913	down-regulated	LOC105379360	lncRNA
101929258	-2.0566	0.172606	0.000328373	0.00179785	down-regulated	LOC101929258	lncRNA
112268247	-2.23413	-1.26622	0.000330207	0.00180434	down-regulated	LOC112268247	lncRNA
105379539	-2.12699	-0.435355	0.000333307	0.00181512	down-regulated	LOC105379539	lncRNA
107984426	-2.28734	-0.539223	0.00033344	0.00181553	down-regulated	LINC02695	lncRNA
112268115	-2.41203	-0.705648	0.000333657	0.00181606	down-regulated	LOC112268115	lncRNA
105374963	-2.21003	-0.708598	0.0003348	0.00181969	down-regulated	LOC105374963	lncRNA
107985772	-2.4702	-1.18493	0.000340267	0.00184188	down-regulated	LOC107985772	lncRNA
105370292	-2.14446	-0.432482	0.00034237	0.00184952	down-regulated	LOC105370292	lncRNA
100506498	-2.20638	0.0993771	0.00034656	0.00186673	down-regulated	LINC02274	lncRNA
105372004	-2.21539	-0.75583	0.00034749	0.00187039	down-regulated	LOC105372004	lncRNA
105377166	-2.02739	0.508968	0.000350547	0.00188183	down-regulated	LOC105377166	lncRNA
677779	-2.2839	-0.911497	0.000350562	0.00188183	down-regulated	LINC00488	lncRNA
107986306	-2.16789	-0.835176	0.000352667	0.00188863	down-regulated	LOC107986306	lncRNA
105370012	-2.11947	-0.983597	0.000352854	0.0018893	down-regulated	LOC105370012	lncRNA
101929488	-2.07501	-0.567849	0.000354531	0.00189613	down-regulated	LOC101929488	lncRNA
100505739	-2.08035	-0.866374	0.000363044	0.00192733	down-regulated	LINC01603	lncRNA
399717	-2.2171	-0.0438203	0.000364558	0.0019339	down-regulated	GATA3-AS1	lncRNA
107986897	-2.16447	0.428119	0.000365695	0.00193704	down-regulated	LOC107986897	lncRNA
101928271	-2.22908	-0.387832	0.000366128	0.00193866	down-regulated	LINC02850	lncRNA
107984822	-2.17945	-1.20554	0.000369856	0.0019548	down-regulated	LOC107984822	lncRNA
105375446	-2.15088	-0.614475	0.000373732	0.00196735	down-regulated	LOC105375446	lncRNA
729987	-2.10423	-0.705668	0.00037831	0.0019784	down-regulated	LINC01776	lncRNA
112268029	-2.38215	-0.895004	0.000380641	0.00198765	down-regulated	LOC112268029	lncRNA
105374265	-2.06177	0.102569	0.000383009	0.00199797	down-regulated	LOC105374265	lncRNA
105377651	-2.46785	-0.444814	0.000384686	0.00200262	down-regulated	LOC105377651	lncRNA
100506016	-2.05737	-0.606209	0.000386773	0.00200904	down-regulated	LOC100506016	lncRNA
100506492	-2.08281	-0.514272	0.000388376	0.00201293	down-regulated	DSCAM-AS1	lncRNA
105373992	-2.3686	-1.4251	0.000392176	0.00202678	down-regulated	LOC105373992	lncRNA
105370221	-2.09258	1.15007	0.000392804	0.00202815	down-regulated	LOC105370221	lncRNA
100996301	-2.30655	-0.733201	0.000397345	0.00204452	down-regulated	FOXD3-AS1	lncRNA
105373258	-2.17554	-0.83858	0.000400444	0.00205701	down-regulated	LOC105373258	lncRNA
101929637	-2.09218	-0.962046	0.000418028	0.0021238	down-regulated	NTM-AS1	lncRNA
105374824	-2.10769	-0.942088	0.000420313	0.00213081	down-regulated	LOC105374824	lncRNA
112267863	-2.68631	-1.40135	0.00042343	0.00214271	down-regulated	LOC112267863	lncRNA
101929633	-2.15268	-0.73204	0.000424087	0.0021447	down-regulated	LOC101929633	lncRNA
101927449	-2.12645	-0.64403	0.000438594	0.00219944	down-regulated	LINC01282	lncRNA
105378011	-2.02296	-0.964815	0.000444401	0.00221911	down-regulated	LOC105378011	lncRNA
105371983	-2.54685	-1.39846	0.000445618	0.00222301	down-regulated	LOC105371983	lncRNA
105373409	-2.09734	-0.652921	0.000446335	0.00222513	down-regulated	LOC105373409	lncRNA
105374918	-2.0577	-0.300071	0.000446704	0.00222661	down-regulated	LOC105374918	lncRNA
101927915	-2.15294	-0.508101	0.000450584	0.00224047	down-regulated	LOC101927915	lncRNA
105377559	-2.24539	-0.924412	0.000452858	0.00224799	down-regulated	LOC105377559	lncRNA
105374829	-2.40651	-1.32523	0.000452905	0.00224799	down-regulated	LOC105374829	lncRNA
105373415	-2.05675	-0.880592	0.000460071	0.00226971	down-regulated	LOC105373415	lncRNA
105375901	-2.00942	-0.545891	0.000460098	0.00226971	down-regulated	LOC105375901	lncRNA
107986044	-2.47479	-1.42022	0.000462492	0.00227758	down-regulated	LOC107986044	lncRNA
105371457	-2.13889	-0.796605	0.000465127	0.00228494	down-regulated	LOC105371457	lncRNA
105370150	-2.44167	-1.1852	0.000473529	0.0023147	down-regulated	LOC105370150	lncRNA
105378666	-2.31266	-1.14031	0.000473737	0.00231534	down-regulated	BMP8B-AS1	lncRNA
253970	-2.09376	-0.67585	0.000474796	0.0023183	down-regulated	SFTA3	lncRNA
105372541	-2.08725	-0.623947	0.000476	0.00232343	down-regulated	LOC105372541	lncRNA
102724327	-2.283	-0.872167	0.000478394	0.00233101	down-regulated	LOC102724327	lncRNA
102724458	-2.26386	-0.868225	0.000479465	0.00233327	down-regulated	LOC102724458	lncRNA
105377654	-2.0574	-0.18222	0.000489614	0.00236573	down-regulated	LOC105377654	lncRNA
100505545	-2.36722	-1.03477	0.000490995	0.00237008	down-regulated	LINC01095	lncRNA
105375842	-2.0456	-0.47762	0.000492851	0.00237668	down-regulated	LOC105375842	lncRNA
100506470	-2.01748	-0.722131	0.000497474	0.00239345	down-regulated	LINC01718	lncRNA
731656	-2.69183	-1.78431	0.000508887	0.0024297	down-regulated	LINC01348	lncRNA
100506412	-2.03782	-0.322403	0.000520763	0.00247482	down-regulated	LINC00871	lncRNA
101928708	-2.52933	-1.38379	0.000521771	0.00247807	down-regulated	LOC101928708	lncRNA
107984881	-2.42488	-1.44197	0.000523268	0.00248325	down-regulated	LOC107984881	lncRNA
105377443	-2.15179	-0.581907	0.000523425	0.00248361	down-regulated	LINC02172	lncRNA
105372923	-2.87952	-1.69766	0.000524836	0.00248915	down-regulated	LOC105372923	lncRNA
105374659	-2.03909	0.117016	0.000524935	0.00248923	down-regulated	LOC105374659	lncRNA
105375831	-2.26378	-0.146386	0.000527483	0.00249783	down-regulated	LOC105375831	lncRNA
107987008	-2.06942	-0.815927	0.000529636	0.00250493	down-regulated	LOC107987008	lncRNA
101927286	-2.15192	-0.303648	0.000530966	0.00250966	down-regulated	LINC02254	lncRNA
105373914	-2.16434	-0.0675148	0.000537168	0.00253116	down-regulated	LOC105373914	lncRNA
105377698	-2.34851	-1.44227	0.000543142	0.00255302	down-regulated	LOC105377698	lncRNA
105378030	-2.24935	-0.172261	0.000546128	0.00256366	down-regulated	LOC105378030	lncRNA
101928819	-2.14832	-0.600083	0.00054858	0.00257147	down-regulated	LOC101928819	lncRNA
105377678	-2.22323	-0.517034	0.00055931	0.00260866	down-regulated	LOC105377678	lncRNA
105370056	-2.84166	-1.70757	0.000565456	0.00263163	down-regulated	LOC105370056	lncRNA
105373698	-2.05607	-0.80175	0.000577132	0.00267337	down-regulated	LOC105373698	lncRNA
100132174	-2.07412	-0.545453	0.000577527	0.00267479	down-regulated	LINC01987	lncRNA
105376589	-2.11797	-0.911613	0.000583995	0.00269236	down-regulated	LOC105376589	lncRNA
101929628	-2.21255	-0.866825	0.000585535	0.00269637	down-regulated	LINC02842	lncRNA
100505570	-2.10598	0.573206	0.000591935	0.00271521	down-regulated	LINC02708	lncRNA
105373958	-2.03201	0.114125	0.000604209	0.00275146	down-regulated	LOC105373958	lncRNA
107985992	-2.07174	-0.635929	0.000604879	0.00275325	down-regulated	LOC107985992	lncRNA
105372530	-2.26626	-1.0948	0.000611186	0.00276989	down-regulated	LOC105372530	lncRNA
105370102	-2.11469	-0.318367	0.000612011	0.00277199	down-regulated	LOC105370102	lncRNA
102467224	-2.01074	-0.41714	0.000615935	0.0027844	down-regulated	LINC02147	lncRNA
105378153	-2.13212	-0.82571	0.00062	0.00279761	down-regulated	LOC105378153	lncRNA
107986995	-2.32836	-0.560921	0.000626514	0.00281849	down-regulated	LOC107986995	lncRNA
105372399	-2.30009	-1.4096	0.00062901	0.00282652	down-regulated	LOC105372399	lncRNA
105371702	-2.04339	-0.585631	0.000633544	0.00284132	down-regulated	LOC105371702	lncRNA
100131047	-2.03138	-0.452078	0.000637108	0.00285064	down-regulated	LOC100131047	lncRNA
105375726	-2.05521	-0.970485	0.000639921	0.00285976	down-regulated	MAL2-AS1	lncRNA
105374003	-2.57677	-1.45265	0.000640231	0.00286043	down-regulated	LOC105374003	lncRNA
105373908	-2.18929	-0.509227	0.000647132	0.0028844	down-regulated	LOC105373908	lncRNA
105370299	-2.31152	-1.28505	0.000648836	0.00288791	down-regulated	LOC105370299	lncRNA
105371985	-2.4531	-0.832018	0.000657996	0.00292139	down-regulated	LOC105371985	lncRNA
101929288	-2.54654	-0.671815	0.000659901	0.00292652	down-regulated	LINC01751	lncRNA
100287704	-2.02628	-1.29159	0.000672411	0.00297037	down-regulated	LOC100287704	lncRNA
101927457	-2.17474	-1.10837	0.000678842	0.00298929	down-regulated	LINC01522	lncRNA
105378984	-2.00459	-0.419803	0.000684032	0.00300307	down-regulated	LOC105378984	lncRNA
105378128	-2.35111	-1.22336	0.00069086	0.003027	down-regulated	LOC105378128	lncRNA
107987438	-2.47252	-1.55535	0.000692987	0.00303281	down-regulated	LOC107987438	lncRNA
107985375	-2.05428	-0.761239	0.000697851	0.00305148	down-regulated	LOC107985375	lncRNA
105378073	-2.32041	-1.19879	0.000699987	0.00305875	down-regulated	LOC105378073	lncRNA
105371811	-2.26831	0.0154363	0.000713451	0.00309317	down-regulated	LOC105371811	lncRNA
105377516	-2.35721	-0.99653	0.000727192	0.00313763	down-regulated	LOC105377516	lncRNA
105373919	-2.18708	-1.30409	0.000731114	0.0031479	down-regulated	LOC105373919	lncRNA
105370034	-2.23563	-1.20626	0.000738837	0.00317458	down-regulated	LOC105370034	lncRNA
107986643	-2.02049	-1.42515	0.000749249	0.00320792	down-regulated	LOC107986643	lncRNA
107986635	-2.11545	-0.674338	0.00075741	0.00323201	down-regulated	LOC107986635	lncRNA
105375194	-2.27787	-1.3241	0.000766552	0.00326079	down-regulated	LOC105375194	lncRNA
112268023	-2.51495	-1.49566	0.000777832	0.00329526	down-regulated	LOC112268023	lncRNA
105378668	-2.00671	-0.759899	0.000790508	0.00333603	down-regulated	LOC105378668	lncRNA
105373684	-2.10278	-0.338812	0.000797061	0.00335423	down-regulated	LINC01818	lncRNA
102725168	-2.12329	-0.879481	0.000798383	0.00335676	down-regulated	LOC102725168	lncRNA
101928748	-2.26954	-0.835061	0.000816861	0.00341784	down-regulated	LOC101928748	lncRNA
286177	-2.17904	-1.0705	0.000818568	0.00342142	down-regulated	LOC286177	lncRNA
105374561	-2.31352	-1.04238	0.000821315	0.00342939	down-regulated	LINC02472	lncRNA
107985562	-2.05038	0.101181	0.000822136	0.00343164	down-regulated	LOC107985562	lncRNA
105370505	-2.05632	-0.470637	0.000841311	0.00348884	down-regulated	LOC105370505	lncRNA
10281	-2.28682	-0.985042	0.000842463	0.00349267	down-regulated	DSCR4	lncRNA
100874366	-2.10196	-0.298475	0.000847353	0.00350913	down-regulated	HOXC13-AS	lncRNA
105378889	-2.37201	-1.11034	0.000852356	0.00352366	down-regulated	LINC01661	lncRNA
283601	-2.02618	-0.671184	0.000854875	0.00353216	down-regulated	LINC00523	lncRNA
105375344	-2.07953	-0.710298	0.00086569	0.00356331	down-regulated	LOC105375344	lncRNA
101929428	-2.00241	-0.0324523	0.000874068	0.00359061	down-regulated	PTPRD-AS2	lncRNA
105374955	-2.17415	-1.22778	0.00089436	0.00364455	down-regulated	LOC105374955	lncRNA
105375962	-2.39013	-1.28361	0.000894774	0.00364455	down-regulated	LOC105375962	lncRNA
107984545	-2.00166	-0.244198	0.000919012	0.00371293	down-regulated	LOC107984545	lncRNA
400799	-2.51034	-1.67661	0.000919768	0.00371501	down-regulated	LINC01344	lncRNA
104548971	-2.07259	-0.758622	0.000923132	0.00372319	down-regulated	SALRNA1	lncRNA
101927460	-2.34431	-0.9636	0.000923338	0.00372353	down-regulated	LINC02240	lncRNA
148756	-2.06689	-1.01909	0.000948556	0.00380467	down-regulated	OVAAL	lncRNA
107985706	-2.05245	-1.02407	0.000952301	0.00381516	down-regulated	LOC107985706	lncRNA
105375602	-2.03788	0.29439	0.000969345	0.00386071	down-regulated	LOC105375602	lncRNA
105376232	-2.66779	-1.42738	0.000972284	0.00386841	down-regulated	LOC105376232	lncRNA
105373775	-2.12948	-0.413925	0.000973706	0.00387255	down-regulated	LOC105373775	lncRNA
107987060	-2.19551	-0.939974	0.000975716	0.00387953	down-regulated	LOC107987060	lncRNA
105369602	-2.45383	0.0211911	0.000978236	0.003884	down-regulated	LOC105369602	lncRNA
100505619	-2.32473	-0.853346	0.00098267	0.00389845	down-regulated	LINC00919	lncRNA
105374488	-2.40611	-1.38253	0.000989135	0.00391458	down-regulated	LOC105374488	lncRNA
101929935	-2.02699	-0.507849	0.000992025	0.00392402	down-regulated	LOC101929935	lncRNA
107987101	-2.35487	-1.34271	0.00101362	0.00398775	down-regulated	LOC107987101	lncRNA
107986608	-2.35288	-0.762742	0.00102221	0.00401483	down-regulated	LOC107986608	lncRNA
105379162	-2.32202	-1.19543	0.00104976	0.00409363	down-regulated	LOC105379162	lncRNA
107985125	-2.4436	-1.26336	0.00106274	0.00412951	down-regulated	LOC107985125	lncRNA
105372528	-2.2084	-1.21489	0.00110042	0.00423985	down-regulated	LOC105372528	lncRNA
105371243	-2.01811	-0.55062	0.001108	0.00426152	down-regulated	LOC105371243	lncRNA
388387	-2.03174	-0.741356	0.00111969	0.00429302	down-regulated	LINC00671	lncRNA
107986322	-2.06688	-0.650695	0.00116068	0.00441202	down-regulated	LINC02272	lncRNA
148231	-2.06882	-1.15301	0.00116131	0.00441339	down-regulated	LINC00905	lncRNA
105376556	-2.07792	-0.83185	0.00117924	0.00446186	down-regulated	LOC105376556	lncRNA
105377420	-2.21314	-1.09965	0.00118432	0.00447574	down-regulated	LINC02479	lncRNA
729467	-2.0776	-1.02654	0.00120408	0.00453867	down-regulated	HSD52	lncRNA
107986268	-2.0608	-0.282874	0.0012293	0.00460592	down-regulated	LOC107986268	lncRNA
105377697	-2.37527	-1.55169	0.00123744	0.0046251	down-regulated	LOC105377697	lncRNA
107986789	-2.053	-1.07361	0.00125062	0.00465983	down-regulated	LOC107986789	lncRNA
105369747	-2.29989	-1.43769	0.00125613	0.00467553	down-regulated	LOC105369747	lncRNA
731424	-2.18135	-0.618114	0.00125829	0.00468185	down-regulated	MIR3945HG	lncRNA
107985699	-2.13627	-1.32127	0.0012744	0.00472344	down-regulated	LOC107985699	lncRNA
107987100	-2.15273	-1.17814	0.00127551	0.00472584	down-regulated	LOC107987100	lncRNA
105372414	-2.05289	-0.407396	0.00133507	0.00488324	down-regulated	LOC105372414	lncRNA
102723321	-2.15949	-1.21186	0.00134541	0.00491342	down-regulated	LOC102723321	lncRNA
105378023	-2.06256	-0.765206	0.00143881	0.00517363	down-regulated	LOC105378023	lncRNA
105375378	-2.06096	-0.882482	0.00145458	0.00521623	down-regulated	LOC105375378	lncRNA
100124412	-2.03761	-1.31164	0.0014617	0.00523625	down-regulated	FAM138E	lncRNA
105374702	-2.26539	-1.22597	0.00152072	0.00538839	down-regulated	LOC105374702	lncRNA
105379314	-2.04181	-0.310479	0.00155904	0.0054843	down-regulated	LOC105379314	lncRNA
107984414	-2.23958	-0.752198	0.00157882	0.00554082	down-regulated	LINC02730	lncRNA
105369318	-2.09393	-0.999434	0.00158034	0.00554315	down-regulated	LOC105369318	lncRNA
105378639	-2.13532	-1.40139	0.00162392	0.00565838	down-regulated	LOC105378639	lncRNA
105377461	-2.02379	-0.400252	0.00163082	0.00567532	down-regulated	LOC105377461	lncRNA
105376191	-2.11198	-0.73168	0.00165047	0.00572349	down-regulated	LOC105376191	lncRNA
105377791	-2.40895	-1.4113	0.00171174	0.00588529	down-regulated	LOC105377791	lncRNA
105373421	-2.33135	-0.985773	0.0017768	0.00605245	down-regulated	LOC105373421	lncRNA
144360	-2.14404	-0.473408	0.00178586	0.00607823	down-regulated	LINC00477	lncRNA
101928138	-2.15911	-0.934292	0.00178707	0.00608074	down-regulated	LINC01486	lncRNA
105374404	-2.26428	-1.44825	0.00180462	0.00612481	down-regulated	LOC105374404	lncRNA
105376002	-2.15567	-1.20187	0.00183282	0.00619442	down-regulated	LOC105376002	lncRNA
107986638	-2.77917	-1.7599	0.00187199	0.00629135	down-regulated	LOC107986638	lncRNA
105376998	-2.01334	-1.03816	0.00191972	0.00641976	down-regulated	LOC105376998	lncRNA
101928795	-2.224	-1.25474	0.00192205	0.00642263	down-regulated	LINC01448	lncRNA
150185	-2.34498	-1.49451	0.0019357	0.00645266	down-regulated	LINC00895	lncRNA
647323	-2.01385	-0.890177	0.00197776	0.00655113	down-regulated	LINC02026	lncRNA
107986321	-2.07351	-0.80294	0.00206372	0.00676564	down-regulated	LOC107986321	lncRNA
107986405	-2.30402	-1.37288	0.00206844	0.00677307	down-regulated	LOC107986405	lncRNA
100129345	-2.58284	-1.5516	0.00207828	0.00679729	down-regulated	LINC02291	lncRNA
105376110	-2.00118	-0.288857	0.00210012	0.00685113	down-regulated	LOC105376110	lncRNA
105377410	-2.11449	-1.15259	0.00210221	0.00685668	down-regulated	LOC105377410	lncRNA
105373512	-2.0182	-0.85343	0.00219739	0.00708986	down-regulated	LOC105373512	lncRNA
105374374	-2.56081	-1.62762	0.00219837	0.00709151	down-regulated	LINC02517	lncRNA
105371767	-2.00431	-0.984074	0.00224359	0.00720625	down-regulated	LOC105371767	lncRNA
107986562	-2.56452	-1.33578	0.00224648	0.00721211	down-regulated	LOC107986562	lncRNA
105369935	-2.11949	-1.58922	0.00227489	0.00728461	down-regulated	LOC105369935	lncRNA
107986741	-2.16327	-0.949716	0.00234677	0.00745299	down-regulated	LOC107986741	lncRNA
106144585	-2.01121	-0.783653	0.00235756	0.00747579	down-regulated	LINC01318	lncRNA
105369677	-2.19758	-1.33985	0.00242769	0.00763251	down-regulated	LOC105369677	lncRNA
105375932	-2.16195	-1.4566	0.0024468	0.00768471	down-regulated	LOC105375932	lncRNA
102724710	-2.02552	-0.906216	0.00245524	0.00770334	down-regulated	LOC102724710	lncRNA
107985890	-2.00964	-1.31131	0.00251566	0.0078534	down-regulated	LOC107985890	lncRNA
107987046	-2.20015	-1.33926	0.00254359	0.00791637	down-regulated	LOC107987046	lncRNA
107985943	-2.1886	-0.791143	0.00255552	0.00794625	down-regulated	LOC107985943	lncRNA
105378770	-2.19426	-1.24391	0.0025956	0.00803739	down-regulated	LOC105378770	lncRNA
105372190	-2.09216	-1.38486	0.00261638	0.00808142	down-regulated	LOC105372190	lncRNA
112268139	-2.2326	-1.39254	0.00263391	0.00812231	down-regulated	LOC112268139	lncRNA
101927499	-2.1096	-1.09713	0.0028024	0.00851234	down-regulated	LOC101927499	lncRNA
107985225	-2.13297	-0.992013	0.00288052	0.00868413	down-regulated	LOC107985225	lncRNA
105371399	-2.33711	-1.7518	0.00289118	0.00871003	down-regulated	LOC105371399	lncRNA
101927503	-2.13042	-1.73557	0.00302755	0.00901846	down-regulated	LINC02688	lncRNA
105374695	-2.03147	-1.21449	0.00309868	0.00917986	down-regulated	LOC105374695	lncRNA
107986835	-2.2388	-1.69963	0.00312484	0.00922796	down-regulated	LOC107986835	lncRNA
105369730	-2.14486	-1.48315	0.00315372	0.00929351	down-regulated	LINC02406	lncRNA
105376467	-2.08906	-0.980839	0.00341381	0.00987266	down-regulated	LOC105376467	lncRNA
107984650	-2.10037	-1.34865	0.00359463	0.0102627	down-regulated	LOC107984650	lncRNA
107985512	-2.03032	-0.903991	0.00363321	0.0103468	down-regulated	LOC107985512	lncRNA
105664404	-2.00663	-1.34584	0.0036558	0.0103937	down-regulated	WSPAR	lncRNA
101928259	-2.23543	-1.47523	0.00366098	0.0104065	down-regulated	PHKA1-AS1	lncRNA
107985829	-2.02093	-1.26654	0.00377759	0.010648	down-regulated	LOC107985829	lncRNA
105378895	-2.06512	-1.24964	0.00435796	0.011879	down-regulated	LOC105378895	lncRNA
100506229	-2.21559	-1.01868	0.00438113	0.011923	down-regulated	LINC01093	lncRNA
107986626	-2.12717	-0.420827	0.00440035	0.0119658	down-regulated	LOC107986626	lncRNA
100874531	-2.01351	-0.967118	0.0044216	0.0120086	down-regulated	LINC00581	lncRNA
112268283	-2.11364	-1.58742	0.00464465	0.0124619	down-regulated	LOC112268283	lncRNA
107986751	-2.14771	-1.51368	0.00495976	0.0131004	down-regulated	LOC107986751	lncRNA
105369709	-2.30455	-0.804853	0.00519083	0.0135714	down-regulated	LOC105369709	lncRNA
105375553	-2.2516	-1.33767	0.00533111	0.0138488	down-regulated	LOC105375553	lncRNA
503519	-2.17761	-1.63842	0.0053893	0.0139614	down-regulated	LINC00929	lncRNA
105379172	-2.21082	-1.63523	0.00544165	0.0140625	down-regulated	LOC105379172	lncRNA
105375548	-2.11796	-1.68546	0.00641032	0.0159507	down-regulated	LOC105375548	lncRNA
107984486	-2.3166	-1.34749	0.0066193	0.0163505	down-regulated	LOC107984486	lncRNA
100874087	-2.01004	-1.1776	0.00664211	0.0163956	down-regulated	PCDH9-AS4	lncRNA
105372857	-2.0021	-0.350996	0.00776478	0.0185323	down-regulated	LOC105372857	lncRNA
102723825	-2.05561	-1.22692	0.00810761	0.0191918	down-regulated	LOC102723825	lncRNA
107985999	-2.01874	-1.28467	0.00878187	0.0204509	down-regulated	LOC107985999	lncRNA
100505609	-2.06724	-1.49259	0.00897515	0.020811	down-regulated	LINC02053	lncRNA
105374196	-2.07184	-1.27356	0.00968861	0.0221	down-regulated	LOC105374196	lncRNA
100852409	-2.44515	-1.76633	0.00978581	0.0222769	down-regulated	NEGR1-IT1	lncRNA
105376478	-2.13378	-1.76643	0.00989074	0.0224749	down-regulated	LOC105376478	lncRNA
353238	2.06668	1.4079	7.43e-06	0.000147571	up-regulated	PADI6	protein_coding		1
2537	2.01622	6.69696	1.43e-05	0.000223656	up-regulated	IFI6	protein_coding		2
283677	2.61546	-0.506381	1.66e-05	0.000247346	up-regulated	REC114	protein_coding		3
54514	2.28619	0.0470263	0.000101742	0.000799102	up-regulated	DDX4	protein_coding		4
5196	2.42036	0.430809	0.000425711	0.00215069	up-regulated	PF4	protein_coding		5
9787	2.01896	1.3001	0.000629131	0.00282652	up-regulated	DLGAP5	protein_coding		6
7137	2.41549	1.58268	0.00164712	0.0057145	up-regulated	TNNI3	protein_coding		7
219990	2.14018	-0.209347	0.00513377	0.0134555	up-regulated	OOSP2	protein_coding		8
387332	2.45816	-1.51864	0.00711295	0.0173059	up-regulated	TBPL2	protein_coding		9
8013	-4.26038	6.99003	3.08e-17	9.42e-13	down-regulated	NR4A3	protein_coding		10
171019	-2.68211	2.79193	8.98e-16	1.04e-11	down-regulated	ADAMTS19	protein_coding		11
467	-3.87712	5.15663	1.02e-15	1.04e-11	down-regulated	ATF3	protein_coding		12
5996	-2.906	2.07905	4.26e-15	3.26e-11	down-regulated	RGS1	protein_coding		13
1959	-3.81728	5.20866	8.1e-15	4.96e-11	down-regulated	EGR2	protein_coding		14
9510	-2.69724	8.82706	2.12e-14	1.04e-10	down-regulated	ADAMTS1	protein_coding		15
64651	-3.24157	5.89985	2.7e-14	1.04e-10	down-regulated	CSRNP1	protein_coding		16
1843	-3.37377	7.90221	2.73e-14	1.04e-10	down-regulated	DUSP1	protein_coding		17
23764	-2.96431	5.48677	5.08e-14	1.73e-10	down-regulated	MAFF	protein_coding		18
102724428	-3.38349	6.53046	1.21e-13	3.35e-10	down-regulated	SIK1B	protein_coding		19
4929	-4.33325	7.01028	1.51e-13	3.56e-10	down-regulated	NR4A2	protein_coding		20
2920	-4.82481	3.55919	2.46e-13	5.38e-10	down-regulated	CXCL2	protein_coding		21
1026	-2.47923	6.03418	3.49e-13	6.92e-10	down-regulated	CDKN1A	protein_coding		22
9507	-3.83142	6.6424	3.85e-13	6.92e-10	down-regulated	ADAMTS4	protein_coding		23
5743	-3.20481	2.07934	4.25e-13	7.22e-10	down-regulated	PTGS2	protein_coding		24
7368	-2.43564	6.5604	1.63e-12	2.49e-09	down-regulated	UGT8	protein_coding		25
3164	-3.87312	8.94007	1.81e-12	2.57e-09	down-regulated	NR4A1	protein_coding		26
7832	-3.08985	8.36607	1.85e-12	2.57e-09	down-regulated	BTG2	protein_coding		27
442213	-2.05001	4.0909	3.33e-12	4.43e-09	down-regulated	PTCHD4	protein_coding		28
3726	-3.0939	9.08684	3.93e-12	5.01e-09	down-regulated	JUNB	protein_coding		29
139135	-3.23569	0.381964	8.23e-12	1.01e-08	down-regulated	PASD1	protein_coding		30
9956	-2.11884	1.49639	8.61e-12	1.01e-08	down-regulated	HS3ST2	protein_coding		31
1958	-2.93307	10.4829	9.17e-12	1.04e-08	down-regulated	EGR1	protein_coding		32
79871	-2.07791	9.72071	1.37e-11	1.4e-08	down-regulated	RPAP2	protein_coding		33
9314	-2.76165	6.63282	2.2e-11	1.98e-08	down-regulated	KLF4	protein_coding		34
255057	-3.11973	2.15382	6.68e-11	4.87e-08	down-regulated	CBARP	protein_coding		35
1960	-3.17376	6.59775	1.03e-10	7.31e-08	down-regulated	EGR3	protein_coding		36
115827	-2.10563	1.87198	1.07e-10	7.43e-08	down-regulated	RAB3C	protein_coding		37
64332	-2.28381	5.45765	1.13e-10	7.49e-08	down-regulated	NFKBIZ	protein_coding		38
387763	-2.85442	6.34162	1.66e-10	1.04e-07	down-regulated	C11orf96	protein_coding		39
26496	-3.65633	-0.521928	2.58e-10	1.56e-07	down-regulated	OR10A3	protein_coding		40
653427	-2.59982	4.95329	3.46e-10	1.89e-07	down-regulated	FOXD4L5	protein_coding		41
7538	-2.55419	8.1394	4.42e-10	2.25e-07	down-regulated	ZFP36	protein_coding		42
25833	-2.04806	1.68605	6.06e-10	2.89e-07	down-regulated	POU2F3	protein_coding		43
5997	-2.41837	4.7609	8.33e-10	3.73e-07	down-regulated	RGS2	protein_coding		44
374	-5.17896	2.66447	1.15e-09	4.8e-07	down-regulated	AREG	protein_coding		45
4616	-2.70903	6.11373	1.36e-09	5.54e-07	down-regulated	GADD45B	protein_coding		46
3174	-3.27139	0.548587	1.59e-09	6.22e-07	down-regulated	HNF4G	protein_coding		47
731	-2.52774	1.41523	1.81e-09	6.75e-07	down-regulated	C8A	protein_coding		48
212	-2.05762	0.714881	1.81e-09	6.75e-07	down-regulated	ALAS2	protein_coding		49
54212	-2.39608	2.10824	2.26e-09	7.89e-07	down-regulated	SNTG1	protein_coding		50
7200	-2.25883	1.84615	2.27e-09	7.89e-07	down-regulated	TRH	protein_coding		51
10221	-2.05295	3.25633	2.29e-09	7.89e-07	down-regulated	TRIB1	protein_coding		52
9378	-2.31853	2.72243	2.36e-09	8.02e-07	down-regulated	NRXN1	protein_coding		53
6362	-3.48341	0.319927	2.87e-09	9.34e-07	down-regulated	CCL18	protein_coding		54
3576	-5.81398	3.0596	4.22e-09	1.24e-06	down-regulated	CXCL8	protein_coding		55
9023	-2.40203	0.73212	4.67e-09	1.32e-06	down-regulated	CH25H	protein_coding		56
3484	-3.82226	2.6142	5.42e-09	1.47e-06	down-regulated	IGFBP1	protein_coding		57
1847	-2.10325	2.53439	6.09e-09	1.59e-06	down-regulated	DUSP5	protein_coding		58
2921	-5.01688	0.650142	6.41e-09	1.66e-06	down-regulated	CXCL3	protein_coding		59
2669	-2.08025	3.27711	8.03e-09	1.93e-06	down-regulated	GEM	protein_coding		60
7020	-2.07881	0.901485	8.06e-09	1.93e-06	down-regulated	TFAP2A	protein_coding		61
3976	-2.23512	2.36127	8.07e-09	1.93e-06	down-regulated	LIF	protein_coding		62
27334	-2.10353	1.41457	8.95e-09	2.1e-06	down-regulated	P2RY10	protein_coding		63
6338	-2.97919	-0.110018	9.83e-09	2.21e-06	down-regulated	SCNN1B	protein_coding		64
5054	-2.3946	6.49865	9.93e-09	2.22e-06	down-regulated	SERPINE1	protein_coding		65
2353	-3.11543	9.49645	1e-08	2.23e-06	down-regulated	FOS	protein_coding		66
9021	-2.87379	5.75829	1.11e-08	2.38e-06	down-regulated	SOCS3	protein_coding		67
116	-2.16697	1.60453	1.22e-08	2.54e-06	down-regulated	ADCYAP1	protein_coding		68
245806	-2.24909	0.171596	1.48e-08	2.91e-06	down-regulated	VGLL2	protein_coding		69
101059949	-2.3038	4.13384	2.08e-08	3.7e-06	down-regulated	LOC101059949	protein_coding		70
134829	-2.43082	1.97869	2.14e-08	3.76e-06	down-regulated	CLVS2	protein_coding		71
474	-2.3306	0.535527	2.17e-08	3.79e-06	down-regulated	ATOH1	protein_coding		72
339302	-2.67352	-0.210654	2.39e-08	4e-06	down-regulated	CPLX4	protein_coding		73
159963	-2.53398	1.37653	2.46e-08	4.1e-06	down-regulated	SLC5A12	protein_coding		74
401546	-2.1683	0.729704	2.61e-08	4.26e-06	down-regulated	C9orf152	protein_coding		75
653	-2.44062	1.64305	2.86e-08	4.51e-06	down-regulated	BMP5	protein_coding		76
54346	-2.26726	1.40132	2.99e-08	4.62e-06	down-regulated	UNC93A	protein_coding		77
167826	-3.29567	-0.373139	3.82e-08	5.49e-06	down-regulated	OLIG3	protein_coding		78
65217	-2.21178	3.12495	3.98e-08	5.66e-06	down-regulated	PCDH15	protein_coding		79
83889	-2.14375	3.14917	4.52e-08	6.24e-06	down-regulated	WDR87	protein_coding		80
6473	-2.91463	0.113028	4.53e-08	6.24e-06	down-regulated	SHOX	protein_coding		81
2354	-3.45581	8.72996	4.99e-08	6.75e-06	down-regulated	FOSB	protein_coding		82
26683	-2.22623	1.88732	5.29e-08	6.95e-06	down-regulated	OR4F3	protein_coding		83
6401	-2.03096	1.83798	6.36e-08	7.92e-06	down-regulated	SELE	protein_coding		84
1950	-2.45478	0.216404	6.36e-08	7.92e-06	down-regulated	EGF	protein_coding		85
5454	-2.21431	1.22198	6.67e-08	8.18e-06	down-regulated	POU3F2	protein_coding		86
9547	-3.62671	0.339406	6.69e-08	8.18e-06	down-regulated	CXCL14	protein_coding		87
23305	-2.36655	0.376297	7.07e-08	8.52e-06	down-regulated	ACSL6	protein_coding		88
3310	-2.76883	3.42926	7.2e-08	8.61e-06	down-regulated	HSPA6	protein_coding		89
100129278	-2.59523	1.92308	7.3e-08	8.65e-06	down-regulated	TDRD15	protein_coding		90
392517	-2.18981	1.75243	7.49e-08	8.67e-06	down-regulated	NCBP2L	protein_coding		91
60482	-2.30129	1.31609	7.58e-08	8.67e-06	down-regulated	SLC5A7	protein_coding		92
5105	-2.08204	1.63633	7.6e-08	8.67e-06	down-regulated	PCK1	protein_coding		93
283514	-2.14265	1.49051	7.87e-08	8.86e-06	down-regulated	SIAH3	protein_coding		94
51266	-2.66465	0.38068	9.08e-08	9.68e-06	down-regulated	CLEC1B	protein_coding		95
375612	-2.56805	0.314348	9.13e-08	9.7e-06	down-regulated	LHFPL3	protein_coding		96
729025	-2.58162	0.668106	9.57e-08	9.99e-06	down-regulated	SLC15A5	protein_coding		97
3569	-3.26149	1.56424	9.63e-08	1e-05	down-regulated	IL6	protein_coding		98
6323	-2.32982	2.44376	9.84e-08	1.01e-05	down-regulated	SCN1A	protein_coding		99
4009	-2.44426	0.261779	1.09e-07	1.09e-05	down-regulated	LMX1A	protein_coding		100
29974	-2.34922	1.33318	1.1e-07	1.1e-05	down-regulated	A1CF	protein_coding		101
3036	-2.9089	2.62135	1.12e-07	1.11e-05	down-regulated	HAS1	protein_coding		102
100526773	-2.5807	1.0193	1.17e-07	1.14e-05	down-regulated	EPPIN-WFDC6	protein_coding		103
53904	-2.10887	2.46295	1.22e-07	1.19e-05	down-regulated	MYO3A	protein_coding		104
93978	-3.10699	-0.0443807	1.25e-07	1.21e-05	down-regulated	CLEC6A	protein_coding		105
387836	-2.47541	0.333618	1.34e-07	1.27e-05	down-regulated	CLEC2A	protein_coding		106
969	-2.58169	0.559843	1.4e-07	1.3e-05	down-regulated	CD69	protein_coding		107
10345	-2.53335	1.24023	1.47e-07	1.33e-05	down-regulated	TRDN	protein_coding		108
107986860	-2.31979	0.88084	1.53e-07	1.36e-05	down-regulated	LOC107986860	protein_coding		109
50964	-3.02747	-0.185032	1.54e-07	1.36e-05	down-regulated	SOST	protein_coding		110
348158	-2.53351	1.69418	1.56e-07	1.38e-05	down-regulated	ACSM2B	protein_coding		111
116328	-2.308	2.00635	1.64e-07	1.41e-05	down-regulated	C8orf34	protein_coding		112
132332	-2.15421	0.38645	1.72e-07	1.46e-05	down-regulated	TMEM155	protein_coding		113
6656	-2.54526	0.82577	1.82e-07	1.53e-05	down-regulated	SOX1	protein_coding		114
90050	-2.78157	-0.575145	1.89e-07	1.57e-05	down-regulated	FAM181A	protein_coding		115
389336	-2.27125	1.94379	1.94e-07	1.6e-05	down-regulated	C5orf46	protein_coding		116
162540	-2.42481	-0.0206266	1.94e-07	1.6e-05	down-regulated	SPPL2C	protein_coding		117
3218	-2.25182	0.942431	1.96e-07	1.6e-05	down-regulated	HOXB8	protein_coding		118
4318	-3.8779	1.05416	1.97e-07	1.6e-05	down-regulated	MMP9	protein_coding		119
1559	-2.73995	0.192696	2.06e-07	1.63e-05	down-regulated	CYP2C9	protein_coding		120
4617	-2.94092	-0.85221	2.08e-07	1.65e-05	down-regulated	MYF5	protein_coding		121
55422	-2.01719	6.83215	2.14e-07	1.69e-05	down-regulated	ZNF331	protein_coding		122
401613	-2.27918	1.31541	2.16e-07	1.69e-05	down-regulated	SERTM2	protein_coding		123
26211	-2.04648	2.21023	2.18e-07	1.7e-05	down-regulated	OR2F1	protein_coding		124
390155	-3.19315	-0.180262	2.27e-07	1.74e-05	down-regulated	OR5T1	protein_coding		125
1118	-2.61902	0.697716	2.56e-07	1.87e-05	down-regulated	CHIT1	protein_coding		126
155006	-2.08145	1.23961	2.67e-07	1.91e-05	down-regulated	TMEM213	protein_coding		127
168400	-2.40159	1.53457	2.77e-07	1.94e-05	down-regulated	DDX53	protein_coding		128
3725	-2.00097	9.73781	2.8e-07	1.95e-05	down-regulated	JUN	protein_coding		129
84189	-2.29373	1.36839	2.85e-07	1.97e-05	down-regulated	SLITRK6	protein_coding		130
3037	-2.04924	1.64021	2.87e-07	1.98e-05	down-regulated	HAS2	protein_coding		131
171482	-2.49139	0.233046	2.91e-07	2e-05	down-regulated	FAM9A	protein_coding		132
120146	-2.30881	2.49935	2.92e-07	2e-05	down-regulated	TRIM64	protein_coding		133
100288797	-2.09173	0.919533	2.93e-07	2e-05	down-regulated	TMEM239	protein_coding		134
9350	-2.32523	1.88145	2.98e-07	2.02e-05	down-regulated	CER1	protein_coding		135
170591	-2.28602	0.764752	3.06e-07	2.03e-05	down-regulated	S100Z	protein_coding		136
22915	-2.5754	4.75004	3.16e-07	2.06e-05	down-regulated	MMRN1	protein_coding		137
729355	-2.52902	1.69634	3.28e-07	2.11e-05	down-regulated	TP53TG3B	protein_coding		138
1839	-2.08564	1.68781	3.29e-07	2.11e-05	down-regulated	HBEGF	protein_coding		139
3553	-3.19122	0.393729	3.36e-07	2.15e-05	down-regulated	IL1B	protein_coding		140
149461	-2.01236	0.410271	3.43e-07	2.16e-05	down-regulated	CLDN19	protein_coding		141
255928	-2.09064	2.16041	3.49e-07	2.18e-05	down-regulated	SYT14	protein_coding		142
442194	-2.71702	-0.153729	3.64e-07	2.23e-05	down-regulated	OR10C1	protein_coding		143
2528	-2.54343	0.724805	3.74e-07	2.28e-05	down-regulated	FUT6	protein_coding		144
220081	-2.29534	2.40428	3.77e-07	2.28e-05	down-regulated	ERICH6B	protein_coding		145
2919	-3.7352	1.65625	3.79e-07	2.28e-05	down-regulated	CXCL1	protein_coding		146
219956	-2.18218	1.50314	3.85e-07	2.31e-05	down-regulated	OR9Q1	protein_coding		147
5455	-2.12803	0.890562	3.86e-07	2.31e-05	down-regulated	POU3F3	protein_coding		148
346673	-2.38686	0.966586	3.89e-07	2.32e-05	down-regulated	STRA8	protein_coding		149
9518	-2.40352	0.973403	3.89e-07	2.32e-05	down-regulated	GDF15	protein_coding		150
50674	-3.17349	0.237742	4.12e-07	2.42e-05	down-regulated	NEUROG3	protein_coding		151
1588	-2.08499	2.43071	4.14e-07	2.43e-05	down-regulated	CYP19A1	protein_coding		152
643802	-2.24529	1.08499	4.34e-07	2.52e-05	down-regulated	LOC643802	protein_coding		153
3866	-2.07079	0.241581	4.43e-07	2.54e-05	down-regulated	KRT15	protein_coding		154
389762	-2.44353	0.143367	4.54e-07	2.59e-05	down-regulated	SPATA31D3	protein_coding		155
283953	-3.28858	-0.854584	4.58e-07	2.61e-05	down-regulated	TMEM114	protein_coding		156
26285	-3.23718	-1.1906	4.81e-07	2.67e-05	down-regulated	CLDN17	protein_coding		157
408187	-2.7591	0.688178	4.99e-07	2.72e-05	down-regulated	SPINK14	protein_coding		158
110806279	-2.51089	-0.108883	5.03e-07	2.73e-05	down-regulated	SMIM28	protein_coding		159
282770	-2.6363	1.10739	5.13e-07	2.76e-05	down-regulated	OR10AG1	protein_coding		160
1844	-2.58216	1.70662	5.17e-07	2.77e-05	down-regulated	DUSP2	protein_coding		161
9560	-2.08941	0.95972	5.29e-07	2.81e-05	down-regulated	CCL4L2	protein_coding		162
54626	-2.31304	0.371509	5.53e-07	2.92e-05	down-regulated	HES2	protein_coding		163
389730	-2.63787	-0.314483	5.6e-07	2.95e-05	down-regulated	SPATA31A6	protein_coding		164
10736	-2.35495	1.24731	5.61e-07	2.95e-05	down-regulated	SIX2	protein_coding		165
92552	-2.40954	0.216391	5.85e-07	3.02e-05	down-regulated	ATXN3L	protein_coding		166
343263	-2.00243	1.86574	5.88e-07	3.03e-05	down-regulated	MYBPHL	protein_coding		167
1046	-2.58906	-0.885091	5.92e-07	3.04e-05	down-regulated	CDX4	protein_coding		168
138046	-2.57359	0.265975	6.42e-07	3.22e-05	down-regulated	RALYL	protein_coding		169
6364	-5.09166	-0.898257	6.72e-07	3.26e-05	down-regulated	CCL20	protein_coding		170
353131	-3.22863	-1.41455	6.74e-07	3.26e-05	down-regulated	LCE1A	protein_coding		171
100286986	-2.06365	0.0924129	6.82e-07	3.29e-05	down-regulated	LOC100286986	protein_coding		172
79295	-3.00429	-0.188909	7e-07	3.34e-05	down-regulated	OR5H6	protein_coding		173
643418	-2.2654	1.92702	7.02e-07	3.34e-05	down-regulated	LIPN	protein_coding		174
84654	-2.60925	1.42754	7.25e-07	3.41e-05	down-regulated	SPZ1	protein_coding		175
27177	-2.55763	-0.40697	7.31e-07	3.42e-05	down-regulated	IL36B	protein_coding		176
4142	-2.15535	-0.0113429	7.42e-07	3.44e-05	down-regulated	MAS1	protein_coding		177
59284	-2.42904	0.0895572	7.56e-07	3.49e-05	down-regulated	CACNG7	protein_coding		178
345643	-2.6835	0.471195	7.58e-07	3.49e-05	down-regulated	MCIDAS	protein_coding		179
3358	-2.05325	2.0871	7.77e-07	3.54e-05	down-regulated	HTR2C	protein_coding		180
126637	-2.27754	1.79517	7.9e-07	3.59e-05	down-regulated	TCHHL1	protein_coding		181
57151	-2.4069	-0.486163	7.93e-07	3.59e-05	down-regulated	LYZL6	protein_coding		182
4661	-2.04588	0.91189	8.11e-07	3.64e-05	down-regulated	MYT1	protein_coding		183
2527	-2.34163	-0.0508563	8.34e-07	3.68e-05	down-regulated	FUT5	protein_coding		184
100131439	-3.09929	-1.28688	8.38e-07	3.69e-05	down-regulated	CD300LD	protein_coding		185
153743	-2.84972	-0.583827	8.58e-07	3.74e-05	down-regulated	PPP1R2B	protein_coding		186
1007	-2.24437	0.505954	8.67e-07	3.77e-05	down-regulated	CDH9	protein_coding		187
27133	-2.17518	2.07185	8.85e-07	3.82e-05	down-regulated	KCNH5	protein_coding		188
4501	-2.7152	3.47218	9.06e-07	3.89e-05	down-regulated	MT1X	protein_coding		189
2303	-2.22559	0.793027	9.36e-07	3.98e-05	down-regulated	FOXC2	protein_coding		190
729759	-2.00927	1.69134	9.45e-07	4e-05	down-regulated	OR4F29	protein_coding		191
390667	-3.34226	-1.36997	1.09e-06	4.34e-05	down-regulated	PTX4	protein_coding		192
4760	-2.26887	1.60323	1.1e-06	4.37e-05	down-regulated	NEUROD1	protein_coding		193
2173	-2.33207	2.16741	1.13e-06	4.45e-05	down-regulated	FABP7	protein_coding		194
100133941	-3.56061	3.01643	1.16e-06	4.55e-05	down-regulated	CD24	protein_coding		195
3821	-2.07625	0.0731136	1.19e-06	4.63e-05	down-regulated	KLRC1	protein_coding		196
283310	-2.10741	0.883543	1.19e-06	4.63e-05	down-regulated	OTOGL	protein_coding		197
6718	-3.05294	-1.21599	1.26e-06	4.77e-05	down-regulated	AKR1D1	protein_coding		198
59351	-2.68646	0.288763	1.29e-06	4.86e-05	down-regulated	PBOV1	protein_coding		199
6506	-2.15966	2.13146	1.32e-06	4.91e-05	down-regulated	SLC1A2	protein_coding		200
219428	-2.82584	-0.964862	1.34e-06	4.97e-05	down-regulated	OR4C16	protein_coding		201
245915	-2.81658	-0.600192	1.38e-06	5.06e-05	down-regulated	DEFB112	protein_coding		202
9496	-2.19337	1.09121	1.39e-06	5.06e-05	down-regulated	TBX4	protein_coding		203
196993	-2.2027	0.256898	1.4e-06	5.07e-05	down-regulated	CT62	protein_coding		204
5077	-2.22592	0.650826	1.4e-06	5.07e-05	down-regulated	PAX3	protein_coding		205
10595	-2.72106	-1.22214	1.42e-06	5.12e-05	down-regulated	ERN2	protein_coding		206
120939	-2.27177	0.948909	1.48e-06	5.26e-05	down-regulated	TMEM52B	protein_coding		207
255220	-2.13593	1.0252	1.59e-06	5.52e-05	down-regulated	TXNDC8	protein_coding		208
4321	-4.83685	0.13601	1.7e-06	5.73e-05	down-regulated	MMP12	protein_coding		209
145264	-2.37991	0.340246	1.72e-06	5.78e-05	down-regulated	SERPINA12	protein_coding		210
100507679	-2.36449	-0.094919	1.72e-06	5.79e-05	down-regulated	MUC22	protein_coding		211
400831	-2.15982	0.0996938	1.77e-06	5.89e-05	down-regulated	C20orf202	protein_coding		212
2069	-2.18158	0.0423988	1.8e-06	5.94e-05	down-regulated	EREG	protein_coding		213
23581	-2.07097	1.77913	1.81e-06	5.97e-05	down-regulated	CASP14	protein_coding		214
1582	-2.13586	0.469582	1.84e-06	6.03e-05	down-regulated	CYP8B1	protein_coding		215
79054	-2.06451	2.47739	1.86e-06	6.09e-05	down-regulated	TRPM8	protein_coding		216
120793	-2.57901	-0.271528	1.87e-06	6.12e-05	down-regulated	OR56A4	protein_coding		217
1999	-3.30964	2.46075	1.9e-06	6.16e-05	down-regulated	ELF3	protein_coding		218
100506564	-2.0462	-0.0169072	2.03e-06	6.46e-05	down-regulated	THEGL	protein_coding		219
5320	-2.93149	2.41946	2.11e-06	6.67e-05	down-regulated	PLA2G2A	protein_coding		220
84643	-2.27235	0.663001	2.16e-06	6.73e-05	down-regulated	KIF2B	protein_coding		221
5284	-4.7173	4.4179	2.16e-06	6.73e-05	down-regulated	PIGR	protein_coding		222
392255	-2.03139	1.59917	2.29e-06	7.01e-05	down-regulated	GDF6	protein_coding		223
7455	-2.21302	0.997582	2.41e-06	7.24e-05	down-regulated	ZAN	protein_coding		224
3002	-2.27864	0.0599476	2.46e-06	7.36e-05	down-regulated	GZMB	protein_coding		225
1544	-2.55577	-0.486968	2.55e-06	7.55e-05	down-regulated	CYP1A2	protein_coding		226
390212	-2.56211	0.130919	2.64e-06	7.74e-05	down-regulated	GPR152	protein_coding		227
4224	-2.62631	-0.474928	2.65e-06	7.74e-05	down-regulated	MEP1A	protein_coding		228
100287718	-2.15185	0.955312	2.7e-06	7.83e-05	down-regulated	ANKRD66	protein_coding		229
112937	-2.01324	1.93705	2.87e-06	8.18e-05	down-regulated	GLB1L3	protein_coding		230
340069	-2.07331	0.593563	2.91e-06	8.24e-05	down-regulated	FAM170A	protein_coding		231
26212	-2.51695	-0.122928	3.09e-06	8.55e-05	down-regulated	OR2B6	protein_coding		232
89882	-2.30824	1.81052	3.1e-06	8.57e-05	down-regulated	TPD52L3	protein_coding		233
440153	-2.31306	-0.441109	3.13e-06	8.61e-05	down-regulated	OR11H12	protein_coding		234
3975	-2.16885	0.0982477	3.14e-06	8.61e-05	down-regulated	LHX1	protein_coding		235
339221	-2.26588	-0.149306	3.17e-06	8.65e-05	down-regulated	ENPP7	protein_coding		236
26525	-2.20287	0.672826	3.19e-06	8.7e-05	down-regulated	IL36RN	protein_coding		237
344758	-2.17147	1.16986	3.21e-06	8.74e-05	down-regulated	GPR149	protein_coding		238
1828	-2.03587	1.15423	3.36e-06	9.02e-05	down-regulated	DSG1	protein_coding		239
107986215	-2.6638	-0.354394	3.37e-06	9.03e-05	down-regulated	LOC107986215	protein_coding		240
2891	-2.07716	1.23296	3.4e-06	9.08e-05	down-regulated	GRIA2	protein_coding		241
4322	-2.67046	0.668394	3.42e-06	9.12e-05	down-regulated	MMP13	protein_coding		242
53336	-2.49528	0.0657944	3.43e-06	9.13e-05	down-regulated	CPXCR1	protein_coding		243
30062	-2.1639	0.320473	3.49e-06	9.27e-05	down-regulated	RAX	protein_coding		244
107985692	-2.05521	1.49805	3.51e-06	9.29e-05	down-regulated	LOC107985692	protein_coding		245
219958	-2.25152	0.0817628	3.51e-06	9.29e-05	down-regulated	OR1S2	protein_coding		246
195814	-2.22404	0.618821	3.55e-06	9.33e-05	down-regulated	SDR16C5	protein_coding		247
27299	-2.81896	-0.438756	3.56e-06	9.35e-05	down-regulated	ADAMDEC1	protein_coding		248
149281	-2.50729	-0.435026	3.59e-06	9.39e-05	down-regulated	METTL11B	protein_coding		249
7366	-2.90348	-1.11386	3.62e-06	9.45e-05	down-regulated	UGT2B15	protein_coding		250
186	-2.33361	0.442267	3.68e-06	9.54e-05	down-regulated	AGTR2	protein_coding		251
5075	-2.19858	1.47672	3.73e-06	9.6e-05	down-regulated	PAX1	protein_coding		252
10117	-2.00852	2.29432	3.93e-06	9.87e-05	down-regulated	ENAM	protein_coding		253
100134391	-2.06589	-0.116415	3.98e-06	9.94e-05	down-regulated	LOC100134391	protein_coding		254
6492	-2.2777	1.61089	4.03e-06	0.000100313	down-regulated	SIM1	protein_coding		255
79983	-2.11763	0.346205	4.09e-06	0.000101366	down-regulated	POF1B	protein_coding		256
346562	-2.2168	1.39083	4.1e-06	0.000101466	down-regulated	GNAT3	protein_coding		257
386672	-3.01107	-0.78231	4.22e-06	0.000103298	down-regulated	KRTAP10-4	protein_coding		258
2557	-2.1374	2.35774	4.29e-06	0.000104301	down-regulated	GABRA4	protein_coding		259
3170	-2.36459	0.602586	4.29e-06	0.000104301	down-regulated	FOXA2	protein_coding		260
2838	-2.26175	1.19649	4.43e-06	0.000106689	down-regulated	GPR15	protein_coding		261
2538	-2.07534	0.456079	4.65e-06	0.000110296	down-regulated	G6PC	protein_coding		262
126410	-2.26749	-0.620383	4.83e-06	0.000112889	down-regulated	CYP4F22	protein_coding		263
85508	-2.17685	0.382854	4.86e-06	0.000113217	down-regulated	SCRT2	protein_coding		264
8074	-2.23018	0.595283	4.98e-06	0.000115098	down-regulated	FGF23	protein_coding		265
386675	-2.86387	-0.823512	5e-06	0.000115419	down-regulated	KRTAP10-7	protein_coding		266
100463289	-3.38584	-1.73547	5.27e-06	0.000119504	down-regulated	MTRNR2L5	protein_coding		267
93661	-2.49425	-0.229728	5.55e-06	0.000123612	down-regulated	CAPZA3	protein_coding		268
11023	-2.02731	1.63383	5.68e-06	0.000125624	down-regulated	VAX1	protein_coding		269
253017	-2.63184	0.226753	5.75e-06	0.00012654	down-regulated	TECRL	protein_coding		270
340120	-2.47705	-0.232579	5.94e-06	0.000128785	down-regulated	ANKRD34B	protein_coding		271
494514	-2.41873	-1.17717	5.96e-06	0.000128935	down-regulated	TYMSOS	protein_coding		272
5375	-2.2231	0.536823	6.05e-06	0.000130289	down-regulated	PMP2	protein_coding		273
1159	-2.21415	0.537809	6.16e-06	0.000131669	down-regulated	CKMT1B	protein_coding		274
390084	-2.02348	0.0350724	6.33e-06	0.000133356	down-regulated	OR56A5	protein_coding		275
924	-2.03645	0.686217	6.52e-06	0.000135711	down-regulated	CD7	protein_coding		276
166979	-2.34812	1.12747	6.77e-06	0.000139302	down-regulated	CDC20B	protein_coding		277
283576	-2.00929	2.28409	6.79e-06	0.000139471	down-regulated	ZDHHC22	protein_coding		278
642612	-2.11473	1.57333	6.9e-06	0.000140914	down-regulated	TRIM49C	protein_coding		279
9421	-2.42867	0.248174	6.94e-06	0.000141159	down-regulated	HAND1	protein_coding		280
5015	-2.10443	0.494059	6.99e-06	0.000141803	down-regulated	OTX2	protein_coding		281
140731	-2.18773	0.782125	7.02e-06	0.000141896	down-regulated	ANKRD60	protein_coding		282
6496	-2.09469	1.40233	7.02e-06	0.000141896	down-regulated	SIX3	protein_coding		283
107987048	-2.65976	-0.962708	7.44e-06	0.000147677	down-regulated	LOC107987048	protein_coding		284
120066	-2.55406	-0.481904	7.46e-06	0.000147906	down-regulated	OR5P3	protein_coding		285
84951	-2.55456	0.713884	7.47e-06	0.000147944	down-regulated	TNS4	protein_coding		286
390616	-2.1289	1.19924	7.51e-06	0.0001485	down-regulated	ANKRD34C	protein_coding		287
1370	-2.08085	0.689056	7.65e-06	0.000150094	down-regulated	CPN2	protein_coding		288
342574	-2.83853	-1.18188	7.66e-06	0.000150155	down-regulated	KRT27	protein_coding		289
5308	-2.07678	1.08171	7.74e-06	0.000151175	down-regulated	PITX2	protein_coding		290
594855	-2.19501	0.521668	7.8e-06	0.000152036	down-regulated	CPLX3	protein_coding		291
112268270	-2.33124	-0.727563	7.81e-06	0.000152036	down-regulated	LOC112268270	protein_coding		292
133688	-2.01386	2.68507	7.97e-06	0.000153456	down-regulated	UGT3A1	protein_coding		293
8302	-2.94772	-1.24462	8.01e-06	0.000153749	down-regulated	KLRC4	protein_coding		294
3827	-2.00223	0.950123	8.02e-06	0.000153749	down-regulated	KNG1	protein_coding		295
101927844	-2.63175	-1.27921	8.03e-06	0.000153749	down-regulated	LINC02801	protein_coding		296
80059	-2.13683	1.38363	8.07e-06	0.000153993	down-regulated	LRRTM4	protein_coding		297
283748	-2.06794	0.646838	8.14e-06	0.000154771	down-regulated	PLA2G4D	protein_coding		298
1907	-4.30712	1.13882	8.22e-06	0.000155552	down-regulated	EDN2	protein_coding		299
2596	-2.1761	0.26411	8.33e-06	0.00015668	down-regulated	GAP43	protein_coding		300
81832	-2.00989	1.86504	8.35e-06	0.000156923	down-regulated	NETO1	protein_coding		301
107986004	-2.01293	0.270078	8.51e-06	0.000158786	down-regulated	LOC107986004	protein_coding		302
728036	-2.2907	2.19502	8.59e-06	0.000159887	down-regulated	CT47A10	protein_coding		303
255324	-2.22514	-0.233144	8.62e-06	0.000160018	down-regulated	EPGN	protein_coding		304
151242	-2.00182	0.500916	8.64e-06	0.000160225	down-regulated	PPP1R1C	protein_coding		305
3694	-2.2111	0.469822	8.75e-06	0.000161273	down-regulated	ITGB6	protein_coding		306
647264	-2.62548	-0.968127	8.78e-06	0.000161691	down-regulated	LOC647264	protein_coding		307
1527	-2.23113	-0.330631	8.89e-06	0.00016296	down-regulated	TEX28	protein_coding		308
57084	-2.44525	0.388885	9.68e-06	0.000171942	down-regulated	SLC17A6	protein_coding		309
2169	-2.127	0.56554	9.95e-06	0.000174419	down-regulated	FABP2	protein_coding		310
134860	-2.59666	-0.882227	9.97e-06	0.000174614	down-regulated	TAAR9	protein_coding		311
59067	-2.28696	0.681876	1e-05	0.000175217	down-regulated	IL21	protein_coding		312
150094	-2.52008	0.401187	1.01e-05	0.000175225	down-regulated	SIK1	protein_coding		313
100132994	-2.56079	0.0734399	1.01e-05	0.000175225	down-regulated	CXorf49B	protein_coding		314
10917	-2.10806	-0.153227	1.03e-05	0.00017731	down-regulated	BTNL3	protein_coding		315
102724665	-2.77291	-0.844168	1.04e-05	0.000178451	down-regulated	LOC102724665	protein_coding		316
493901	-3.16321	-1.27347	1.05e-05	0.000180101	down-regulated	RNASE12	protein_coding		317
121364	-2.24837	0.402223	1.06e-05	0.000182497	down-regulated	OR10A7	protein_coding		318
4070	-2.47433	2.68185	1.09e-05	0.000185104	down-regulated	TACSTD2	protein_coding		319
340654	-2.16228	0.857355	1.1e-05	0.000186515	down-regulated	LIPM	protein_coding		320
642597	-2.02214	0.500432	1.11e-05	0.000186678	down-regulated	AKAIN1	protein_coding		321
27012	-2.31367	0.89066	1.11e-05	0.00018736	down-regulated	KCNV1	protein_coding		322
118427	-2.15267	0.942813	1.14e-05	0.000190718	down-regulated	OLFM3	protein_coding		323
101059915	-2.20732	-0.522092	1.15e-05	0.00019191	down-regulated	LOC101059915	protein_coding		324
340024	-2.07385	0.646655	1.16e-05	0.000193889	down-regulated	SLC6A19	protein_coding		325
93082	-2.38155	0.227246	1.16e-05	0.000193895	down-regulated	NEURL3	protein_coding		326
8744	-2.37646	-0.259635	1.17e-05	0.000194582	down-regulated	TNFSF9	protein_coding		327
183	-2.3591	-0.400097	1.2e-05	0.000197157	down-regulated	AGT	protein_coding		328
353333	-2.53128	-0.956702	1.22e-05	0.000199284	down-regulated	KRTAP10-10	protein_coding		329
81050	-2.9179	-0.761468	1.22e-05	0.000199432	down-regulated	OR5AC2	protein_coding		330
386678	-2.87654	-0.900014	1.22e-05	0.000199905	down-regulated	KRTAP10-11	protein_coding		331
57379	-2.54424	0.972594	1.23e-05	0.000200628	down-regulated	AICDA	protein_coding		332
317754	-2.14665	0.189292	1.27e-05	0.000205119	down-regulated	POTED	protein_coding		333
147872	-2.06425	0.143037	1.32e-05	0.00021113	down-regulated	CCDC155	protein_coding		334
85416	-2.37425	0.558943	1.33e-05	0.000213136	down-regulated	ZIC5	protein_coding		335
113730	-2.07863	0.839356	1.34e-05	0.000213576	down-regulated	KLHDC7B	protein_coding		336
26281	-2.80457	-1.10403	1.41e-05	0.000220922	down-regulated	FGF20	protein_coding		337
1008	-2.26594	-0.226577	1.41e-05	0.000221192	down-regulated	CDH10	protein_coding		338
1180	-2.32013	-0.507881	1.41e-05	0.000221469	down-regulated	CLCN1	protein_coding		339
222584	-2.14796	1.34652	1.45e-05	0.000225052	down-regulated	FAM83B	protein_coding		340
146723	-2.17522	0.68984	1.49e-05	0.000229962	down-regulated	C17orf77	protein_coding		341
7547	-2.25365	0.533768	1.49e-05	0.000229962	down-regulated	ZIC3	protein_coding		342
83741	-2.12542	-0.200693	1.5e-05	0.000231042	down-regulated	TFAP2D	protein_coding		343
6559	-2.06355	0.414653	1.55e-05	0.00023544	down-regulated	SLC12A3	protein_coding		344
390261	-2.44256	-0.250297	1.56e-05	0.000236616	down-regulated	OR6M1	protein_coding		345
111064649	-2.00382	-0.635782	1.57e-05	0.000238013	down-regulated	SMIM33	protein_coding		346
5273	-2.66552	-0.422104	1.74e-05	0.000254145	down-regulated	SERPINB10	protein_coding		347
90226	-2.21153	-0.474069	1.77e-05	0.000257205	down-regulated	UCN2	protein_coding		348
8001	-2.0238	1.19965	1.77e-05	0.000257767	down-regulated	GLRA3	protein_coding		349
2249	-2.33081	-0.361437	1.8e-05	0.000259838	down-regulated	FGF4	protein_coding		350
79919	-2.60888	-0.88204	1.84e-05	0.000264053	down-regulated	MAB21L4	protein_coding		351
390649	-2.30392	0.139661	1.86e-05	0.000265681	down-regulated	OR4F15	protein_coding		352
284532	-2.26851	-0.916804	1.88e-05	0.000267118	down-regulated	OR14A16	protein_coding		353
327657	-2.15317	0.377948	1.88e-05	0.000267211	down-regulated	SERPINA9	protein_coding		354
3605	-2.33778	-0.224661	1.88e-05	0.000267211	down-regulated	IL17A	protein_coding		355
50617	-2.53935	-0.203561	1.92e-05	0.000271178	down-regulated	ATP6V0A4	protein_coding		356
389208	-2.26375	-0.629665	1.93e-05	0.000271728	down-regulated	TMPRSS11F	protein_coding		357
386746	-2.09048	-0.731486	1.97e-05	0.000275816	down-regulated	MRGPRG	protein_coding		358
63974	-2.23815	0.0927131	1.97e-05	0.000275885	down-regulated	NEUROD6	protein_coding		359
4502	-2.39997	8.02113	2e-05	0.000278183	down-regulated	MT2A	protein_coding		360
9390	-2.14285	-0.373173	2.08e-05	0.000284252	down-regulated	SLC22A13	protein_coding		361
3853	-2.22978	0.729294	2.08e-05	0.000284911	down-regulated	KRT6A	protein_coding		362
4625	-2.40342	0.200126	2.15e-05	0.000291373	down-regulated	MYH7	protein_coding		363
6295	-2.16449	-0.508699	2.17e-05	0.000292531	down-regulated	SAG	protein_coding		364
57663	-2.25547	0.363619	2.32e-05	0.000307621	down-regulated	USP29	protein_coding		365
136371	-2.26173	-0.751166	2.33e-05	0.000309163	down-regulated	ASB10	protein_coding		366
26735	-2.58713	-0.68217	2.35e-05	0.000310236	down-regulated	OR1L3	protein_coding		367
130075	-2.06067	-0.311982	2.36e-05	0.000311472	down-regulated	OR9A4	protein_coding		368
6356	-2.11443	-0.178503	2.39e-05	0.00031404	down-regulated	CCL11	protein_coding		369
3195	-2.02029	0.203515	2.4e-05	0.000314597	down-regulated	TLX1	protein_coding		370
9615	-2.294	1.2013	2.41e-05	0.000314774	down-regulated	GDA	protein_coding		371
58511	-2.08398	-0.013481	2.52e-05	0.000324618	down-regulated	DNASE2B	protein_coding		372
192134	-2.51462	-0.565118	2.58e-05	0.000328883	down-regulated	B3GNT6	protein_coding		373
101928108	-2.39668	-0.31984	2.6e-05	0.000330701	down-regulated	LY6L	protein_coding		374
3892	-2.01204	2.18915	2.6e-05	0.000330701	down-regulated	KRT86	protein_coding		375
1539	-2.64539	-0.672738	2.65e-05	0.000334182	down-regulated	CYLC2	protein_coding		376
390148	-2.04116	-0.117132	2.67e-05	0.000335627	down-regulated	OR5W2	protein_coding		377
389658	-2.95185	-1.65684	2.67e-05	0.000335627	down-regulated	ALKAL1	protein_coding		378
219464	-2.76344	-0.485303	2.67e-05	0.000335627	down-regulated	OR5T2	protein_coding		379
1581	-2.26623	-0.791923	2.69e-05	0.000336596	down-regulated	CYP7A1	protein_coding		380
101060024	-2.47055	-0.0464409	2.79e-05	0.00034659	down-regulated	LOC101060024	protein_coding		381
3228	-2.18782	0.529285	2.82e-05	0.000348797	down-regulated	HOXC12	protein_coding		382
2204	-2.28437	-0.0123517	2.83e-05	0.000349611	down-regulated	FCAR	protein_coding		383
138652	-2.0267	0.282822	2.84e-05	0.000350561	down-regulated	PRSS47	protein_coding		384
56649	-2.3075	1.2577	2.85e-05	0.000351351	down-regulated	TMPRSS4	protein_coding		385
28983	-2.04964	0.489674	2.85e-05	0.00035146	down-regulated	TMPRSS11E	protein_coding		386
55211	-2.15762	0.285281	2.87e-05	0.000352398	down-regulated	DPPA4	protein_coding		387
100129528	-2.07606	-0.813814	2.94e-05	0.000358543	down-regulated	MUC8	protein_coding		388
115350	-2.07304	2.13091	3.02e-05	0.000365342	down-regulated	FCRL1	protein_coding		389
645745	-2.26382	-0.804193	3.06e-05	0.000368985	down-regulated	MT1HL1	protein_coding		390
440107	-2.36546	-1.20507	3.08e-05	0.00037096	down-regulated	PLEKHG7	protein_coding		391
7306	-2.1332	0.416447	3.11e-05	0.000373144	down-regulated	TYRP1	protein_coding		392
105376714	-2.3505	-1.11223	3.12e-05	0.000373865	down-regulated	LOC105376714	protein_coding		393
170370	-2.14252	-0.671812	3.13e-05	0.000374014	down-regulated	FAM170B	protein_coding		394
27190	-2.1883	-0.138599	3.17e-05	0.00037653	down-regulated	IL17B	protein_coding		395
6707	-2.45527	-0.784	3.19e-05	0.000377299	down-regulated	SPRR3	protein_coding		396
339390	-2.14258	-0.438654	3.25e-05	0.000382521	down-regulated	CLEC4G	protein_coding		397
401993	-2.02375	0.562077	3.26e-05	0.000383345	down-regulated	OR2T5	protein_coding		398
340441	-2.39	-0.055541	3.28e-05	0.000384524	down-regulated	POTEA	protein_coding		399
3861	-2.06125	-0.0620625	3.35e-05	0.000389534	down-regulated	KRT14	protein_coding		400
107987285	-2.00214	0.753749	3.44e-05	0.000394487	down-regulated	LOC107987285	protein_coding		401
4489	-3.97135	-0.0271671	3.63e-05	0.000408941	down-regulated	MT1A	protein_coding		402
390433	-2.47789	-0.859797	3.64e-05	0.000409334	down-regulated	OR4K13	protein_coding		403
3593	-2.37338	-0.871991	3.72e-05	0.000415968	down-regulated	IL12B	protein_coding		404
353132	-2.15513	-0.116924	3.74e-05	0.000417658	down-regulated	LCE1B	protein_coding		405
56	-2.16799	-0.763803	3.77e-05	0.000419574	down-regulated	ACRV1	protein_coding		406
5349	-2.09278	0.298099	3.8e-05	0.000420586	down-regulated	FXYD3	protein_coding		407
386676	-2.44007	-1.19718	3.84e-05	0.000422515	down-regulated	KRTAP10-9	protein_coding		408
391192	-2.19254	-0.141447	3.84e-05	0.000422834	down-regulated	OR2L3	protein_coding		409
135924	-2.06754	-0.180402	3.85e-05	0.000423107	down-regulated	OR9A2	protein_coding		410
390081	-2.1598	0.560278	3.91e-05	0.000428235	down-regulated	OR52E4	protein_coding		411
254187	-2.17829	-0.302699	3.96e-05	0.000431845	down-regulated	TSGA10IP	protein_coding		412
7546	-2.56645	0.703435	3.99e-05	0.000434277	down-regulated	ZIC2	protein_coding		413
3884	-2.33237	-0.899678	4.02e-05	0.000435896	down-regulated	KRT33B	protein_coding		414
728358	-2.15838	0.677386	4.04e-05	0.000437423	down-regulated	DEFA1B	protein_coding		415
10551	-4.23797	1.31891	4.13e-05	0.000444791	down-regulated	AGR2	protein_coding		416
105372977	-2.64198	-1.20208	4.2e-05	0.000448177	down-regulated	LOC105372977	protein_coding		417
340990	-2.27645	0.0295614	4.21e-05	0.000448322	down-regulated	OTOG	protein_coding		418
57471	-2.04506	0.727107	4.21e-05	0.000448593	down-regulated	ERMN	protein_coding		419
386679	-2.03153	-0.703254	4.25e-05	0.000450667	down-regulated	KRTAP10-2	protein_coding		420
80070	-2.03604	1.20478	4.32e-05	0.000455153	down-regulated	ADAMTS20	protein_coding		421
6407	-2.11126	0.936391	4.33e-05	0.000456416	down-regulated	SEMG2	protein_coding		422
390142	-2.69939	-1.0927	4.37e-05	0.000458701	down-regulated	OR5D13	protein_coding		423
10537	-2.07381	0.110582	4.39e-05	0.000459884	down-regulated	UBD	protein_coding		424
283080	-2.59487	-0.598462	4.53e-05	0.000470097	down-regulated	C10orf126	protein_coding		425
9287	-2.56845	-0.0473118	4.62e-05	0.000475001	down-regulated	TAAR2	protein_coding		426
11075	-2.11856	-0.838555	4.67e-05	0.000478987	down-regulated	STMN2	protein_coding		427
2297	-2.04059	-0.548699	4.7e-05	0.000481037	down-regulated	FOXD1	protein_coding		428
387273	-2.52028	-1.09917	4.73e-05	0.000482289	down-regulated	KRTAP5-10	protein_coding		429
81168	-2.22696	-0.832718	4.74e-05	0.000483749	down-regulated	OR8J3	protein_coding		430
652991	-2.15928	-0.586044	4.78e-05	0.000485141	down-regulated	SKOR2	protein_coding		431
441521	-2.13551	0.626503	4.8e-05	0.000486958	down-regulated	CT45A5	protein_coding		432
122748	-2.07453	0.26281	4.82e-05	0.000488186	down-regulated	OR11H6	protein_coding		433
50835	-2.24595	-1.13113	4.91e-05	0.000494789	down-regulated	TAS2R9	protein_coding		434
2636	-2.41595	-1.29421	5e-05	0.000501069	down-regulated	GBX1	protein_coding		435
2158	-2.01864	0.684251	5.14e-05	0.000509144	down-regulated	F9	protein_coding		436
284355	-2.22262	-0.379753	5.23e-05	0.000514959	down-regulated	TPRX1	protein_coding		437
145645	-2.27196	0.552801	5.31e-05	0.000520249	down-regulated	TERB2	protein_coding		438
26257	-2.10613	-0.904507	5.36e-05	0.000523833	down-regulated	NKX2-8	protein_coding		439
3081	-2.24356	-0.0235217	5.87e-05	0.000557513	down-regulated	HGD	protein_coding		440
222546	-2.37196	0.294694	6.04e-05	0.000565835	down-regulated	RFX6	protein_coding		441
26103	-2.07403	0.00702439	6.07e-05	0.00056674	down-regulated	LRIT1	protein_coding		442
83417	-2.0766	1.19023	6.08e-05	0.00056674	down-regulated	FCRL4	protein_coding		443
8941	-2.18166	0.741986	6.23e-05	0.000576563	down-regulated	CDK5R2	protein_coding		444
107987372	-2.17591	-1.07921	6.24e-05	0.00057722	down-regulated	LOC107987372	protein_coding		445
442185	-2.4561	-0.516789	6.35e-05	0.000585694	down-regulated	OR2J1	protein_coding		446
886	-2.00154	-0.27617	6.39e-05	0.000588454	down-regulated	CCKAR	protein_coding		447
116179	-2.18309	-0.304198	6.44e-05	0.000591105	down-regulated	TGM7	protein_coding		448
6570	-2.01046	0.897742	6.44e-05	0.000591106	down-regulated	SLC18A1	protein_coding		449
613212	-2.2545	0.046427	6.49e-05	0.000595178	down-regulated	CTXN3	protein_coding		450
130560	-2.24534	-0.48155	6.56e-05	0.000598954	down-regulated	SPATA3	protein_coding		451
4109	-2.25761	0.462306	6.57e-05	0.000599654	down-regulated	MAGEA10	protein_coding		452
6354	-2.37971	-0.373692	6.59e-05	0.000600224	down-regulated	CCL7	protein_coding		453
85481	-2.83368	-1.33678	6.59e-05	0.000600224	down-regulated	PSKH2	protein_coding		454
112267881	-2.09016	-0.172166	6.88e-05	0.000617462	down-regulated	LOC112267881	protein_coding		455
390191	-2.51848	-0.23395	6.93e-05	0.000619869	down-regulated	OR5B12	protein_coding		456
644168	-2.08939	0.457631	7e-05	0.00062453	down-regulated	DRGX	protein_coding		457
81797	-2.13147	-0.136928	7e-05	0.00062453	down-regulated	OR12D3	protein_coding		458
116255	-2.65877	-1.35184	7.28e-05	0.00064232	down-regulated	MOGAT1	protein_coding		459
386674	-2.76097	-1.23727	7.35e-05	0.000646808	down-regulated	KRTAP10-6	protein_coding		460
102724788	-2.06999	-0.330728	7.4e-05	0.000650146	down-regulated	LOC102724788	protein_coding		461
8784	-2.19523	-0.739063	7.53e-05	0.00065884	down-regulated	TNFRSF18	protein_coding		462
440699	-2.24482	-0.673623	7.59e-05	0.000662297	down-regulated	LRRC52	protein_coding		463
6568	-2.00923	-0.334336	7.77e-05	0.00067255	down-regulated	SLC17A1	protein_coding		464
401994	-2.44376	-0.944418	7.89e-05	0.00067955	down-regulated	OR14I1	protein_coding		465
9370	-2.02233	0.394905	7.91e-05	0.000681008	down-regulated	ADIPOQ	protein_coding		466
1493	-2.11883	-0.0537156	7.97e-05	0.000683609	down-regulated	CTLA4	protein_coding		467
107985805	-2.31332	-0.942641	8.05e-05	0.00068798	down-regulated	LOC107985805	protein_coding		468
105372714	-2.31541	-1.11854	8.23e-05	0.000698142	down-regulated	LOC105372714	protein_coding		469
922	-2.04477	0.128863	8.37e-05	0.000706482	down-regulated	CD5L	protein_coding		470
1117	-2.32397	-0.588268	8.39e-05	0.000707161	down-regulated	CHI3L2	protein_coding		471
221074	-2.14259	-0.194577	8.4e-05	0.000707161	down-regulated	SLC39A12	protein_coding		472
390275	-2.10508	-0.399223	8.43e-05	0.000708961	down-regulated	OR8A1	protein_coding		473
147409	-2.12262	0.832104	8.44e-05	0.0007094	down-regulated	DSG4	protein_coding		474
645974	-2.65426	-1.24634	8.5e-05	0.000711033	down-regulated	PABPC1L2B	protein_coding		475
132724	-3.23891	-1.20198	8.52e-05	0.000711896	down-regulated	TMPRSS11B	protein_coding		476
389396	-2.03391	0.0644092	8.55e-05	0.000713691	down-regulated	GLYATL3	protein_coding		477
121278	-2.01952	0.224391	8.77e-05	0.000727366	down-regulated	TPH2	protein_coding		478
4622	-2.09225	-0.0520124	8.85e-05	0.000730779	down-regulated	MYH4	protein_coding		479
284827	-2.2449	-0.125642	8.86e-05	0.000730779	down-regulated	KRTAP13-4	protein_coding		480
2056	-2.03939	-0.983608	9.48e-05	0.000763398	down-regulated	EPO	protein_coding		481
219793	-2.20158	-0.596435	9.59e-05	0.000769689	down-regulated	TBATA	protein_coding		482
160065	-2.36151	-0.178963	9.83e-05	0.000783191	down-regulated	PATE1	protein_coding		483
932	-2.32591	-0.752459	9.86e-05	0.000784524	down-regulated	MS4A3	protein_coding		484
440712	-2.24361	-0.76687	9.87e-05	0.000785026	down-regulated	RHEX	protein_coding		485
56884	-2.0931	-0.353411	0.000105798	0.00082111	down-regulated	FSTL5	protein_coding		486
116448	-2.31469	-0.421109	0.000107069	0.000828604	down-regulated	OLIG1	protein_coding		487
283129	-2.14556	-0.392661	0.000109306	0.000841239	down-regulated	MAJIN	protein_coding		488
5008	-2.18712	-0.0410949	0.000109586	0.000842547	down-regulated	OSM	protein_coding		489
26595	-2.43255	-1.27716	0.000116499	0.00087718	down-regulated	OR8B2	protein_coding		490
219595	-2.11197	-1.03587	0.000116801	0.000878374	down-regulated	FOLH1B	protein_coding		491
375337	-2.00141	0.851164	0.000117119	0.000879464	down-regulated	TOPAZ1	protein_coding		492
4100	-2.16393	0.2632	0.000117125	0.000879464	down-regulated	MAGEA1	protein_coding		493
200132	-2.12836	-0.338815	0.000118282	0.000884728	down-regulated	TCTEX1D1	protein_coding		494
79317	-2.12603	-0.129614	0.000118841	0.000888044	down-regulated	OR4K5	protein_coding		495
4633	-2.12099	-0.941762	0.000120433	0.000895782	down-regulated	MYL2	protein_coding		496
10369	-2.15773	0.528314	0.00012133	0.000900485	down-regulated	CACNG2	protein_coding		497
140625	-2.29132	-1.19475	0.000124546	0.000917895	down-regulated	ACTRT2	protein_coding		498
389118	-2.32952	-0.499945	0.000124826	0.0009193	down-regulated	CDHR4	protein_coding		499
54857	-2.01223	-0.487144	0.000126447	0.000927884	down-regulated	GDPD2	protein_coding		500
246176	-2.05672	-0.0188805	0.000128282	0.00093641	down-regulated	GAS2L2	protein_coding		501
3586	-2.24428	-0.837461	0.000136222	0.000976206	down-regulated	IL10	protein_coding		502
64806	-2.11023	-0.443604	0.000137973	0.000985754	down-regulated	IL25	protein_coding		503
26539	-2.10953	-0.432558	0.000139082	0.000992531	down-regulated	OR10H1	protein_coding		504
5276	-2.09868	-1.17275	0.000139146	0.000992531	down-regulated	SERPINI2	protein_coding		505
1610	-2.2995	-0.968801	0.000139554	0.000995187	down-regulated	DAO	protein_coding		506
1142	-2.0043	-0.00277783	0.000140622	0.00100024	down-regulated	CHRNB3	protein_coding		507
390093	-2.15912	-0.682499	0.000142715	0.00101213	down-regulated	OR10A6	protein_coding		508
390199	-2.01517	-0.367636	0.000146594	0.00103311	down-regulated	OR4D9	protein_coding		509
89870	-2.31158	-0.872218	0.000149647	0.00104739	down-regulated	TRIM15	protein_coding		510
360203	-2.30589	-0.696374	0.000151477	0.00105657	down-regulated	GLT6D1	protein_coding		511
283471	-2.2125	-0.185015	0.000151744	0.0010574	down-regulated	TMPRSS12	protein_coding		512
164153	-2.2559	-0.598868	0.000154912	0.00107247	down-regulated	UBL4B	protein_coding		513
283171	-2.02001	0.89195	0.000156599	0.0010817	down-regulated	C11orf44	protein_coding		514
11081	-2.13113	-0.647939	0.000159235	0.00109546	down-regulated	KERA	protein_coding		515
57292	-3.84494	-1.38693	0.00016013	0.00109914	down-regulated	KIR2DL5A	protein_coding		516
284428	-2.46355	-0.682509	0.000165299	0.00112221	down-regulated	MBD3L5	protein_coding		517
51289	-2.19356	-0.0193925	0.000166772	0.00112978	down-regulated	RXFP3	protein_coding		518
6863	-4.03095	-1.56136	0.000169163	0.0011385	down-regulated	TAC1	protein_coding		519
390181	-2.26703	-0.26241	0.000170368	0.00114303	down-regulated	OR5AK2	protein_coding		520
2019	-2.17886	-0.539195	0.000174106	0.00116011	down-regulated	EN1	protein_coding		521
202865	-2.06058	-0.67754	0.000177243	0.0011726	down-regulated	C7orf33	protein_coding		522
440097	-2.5917	-0.0706211	0.000177984	0.00117604	down-regulated	DBX2	protein_coding		523
284415	-2.25182	-0.804025	0.000178007	0.00117604	down-regulated	VSTM1	protein_coding		524
4118	-2.22274	0.475104	0.000193075	0.00124446	down-regulated	MAL	protein_coding		525
3887	-2.44119	-1.43322	0.000193522	0.00124653	down-regulated	KRT81	protein_coding		526
63973	-2.03451	-0.10545	0.000198715	0.00126998	down-regulated	NEUROG2	protein_coding		527
1365	-3.84535	2.6143	0.000200076	0.00127528	down-regulated	CLDN3	protein_coding		528
100132386	-2.46617	-1.30562	0.000200264	0.00127588	down-regulated	KRTAP4-9	protein_coding		529
441639	-2.24998	-1.1747	0.000205433	0.00129827	down-regulated	OR9K2	protein_coding		530
653192	-2.0605	0.079374	0.000209773	0.00131511	down-regulated	TRIM43B	protein_coding		531
158763	-2.22529	-0.486667	0.000212058	0.00132482	down-regulated	ARHGAP36	protein_coding		532
284433	-2.10078	-0.493979	0.000215679	0.00134196	down-regulated	OR10H5	protein_coding		533
79482	-2.44319	-0.214679	0.000219399	0.00135814	down-regulated	OR5AL1	protein_coding		534
64211	-2.12017	-0.309171	0.000219436	0.00135814	down-regulated	LHX5	protein_coding		535
391114	-2.26344	-0.864123	0.000221322	0.0013675	down-regulated	OR6K3	protein_coding		536
127074	-2.24374	-0.492691	0.000222235	0.0013716	down-regulated	OR2T4	protein_coding		537
7369	-2.35569	-0.934193	0.000224955	0.00138099	down-regulated	UMOD	protein_coding		538
131920	-2.00754	-0.763163	0.000226171	0.00138639	down-regulated	TMEM207	protein_coding		539
441234	-2.13602	-0.870175	0.000232076	0.00141047	down-regulated	ZNF716	protein_coding		540
105375107	-2.34194	-0.882168	0.000235455	0.00142615	down-regulated	LOC105375107	protein_coding		541
127608	-2.24176	-0.920114	0.000239874	0.00144576	down-regulated	OR2AJ1	protein_coding		542
101927581	-2.46019	-1.0696	0.000240035	0.00144616	down-regulated	CCDC182	protein_coding		543
7379	-2.56046	-1.63617	0.000244982	0.00146639	down-regulated	UPK2	protein_coding		544
127069	-2.02533	0.333691	0.00025289	0.00149747	down-regulated	OR2T10	protein_coding		545
56269	-2.31033	-1.03482	0.000258083	0.00151784	down-regulated	IRGC	protein_coding		546
26689	-2.25806	-0.523335	0.000270706	0.00157214	down-regulated	OR4D1	protein_coding		547
56300	-2.51487	-0.655318	0.00027423	0.00158361	down-regulated	IL36G	protein_coding		548
105370706	-2.03756	-0.838304	0.000275169	0.00158782	down-regulated	LOC105370706	protein_coding		549
79544	-2.08698	-0.629544	0.000275781	0.00159044	down-regulated	OR4K1	protein_coding		550
8687	-2.13704	0.216218	0.000276827	0.00159497	down-regulated	KRT38	protein_coding		551
389332	-2.02092	-0.0335794	0.000278216	0.00160117	down-regulated	SMIM32	protein_coding		552
441581	-2.84956	-1.50093	0.000278745	0.00160143	down-regulated	FRG2B	protein_coding		553
2568	-2.88751	1.95765	0.000285057	0.00162798	down-regulated	GABRP	protein_coding		554
10215	-2.11708	0.344162	0.000292694	0.00165798	down-regulated	OLIG2	protein_coding		555
644100	-2.05479	-0.306896	0.000295141	0.00166722	down-regulated	ARL14EPL	protein_coding		556
7180	-2.11857	0.179269	0.0003008	0.00169169	down-regulated	CRISP2	protein_coding		557
6351	-2.02688	0.154163	0.000311968	0.00173631	down-regulated	CCL4	protein_coding		558
56159	-2.04704	-1.21333	0.000332726	0.00181293	down-regulated	TEX11	protein_coding		559
66037	-2.21218	-0.747882	0.000335446	0.00182288	down-regulated	BOLL	protein_coding		560
50508	-2.48974	-0.592884	0.000335563	0.00182319	down-regulated	NOX3	protein_coding		561
3948	-2.1946	-1.01377	0.000336788	0.00182823	down-regulated	LDHC	protein_coding		562
54600	-2.1417	-0.315104	0.000346325	0.00186609	down-regulated	UGT1A9	protein_coding		563
107987377	-2.0478	0.568244	0.000350296	0.00188119	down-regulated	LOC107987377	protein_coding		564
3444	-2.15009	-1.2343	0.000350716	0.00188183	down-regulated	IFNA7	protein_coding		565
4624	-2.0747	-0.0561474	0.000355842	0.00190097	down-regulated	MYH6	protein_coding		566
646000	-2.06761	-0.45503	0.000360683	0.00191813	down-regulated	SLC35G4	protein_coding		567
126541	-2.0001	0.402512	0.000365639	0.00193704	down-regulated	OR10H4	protein_coding		568
100131608	-2.06272	0.1197	0.000373954	0.00196818	down-regulated	PRR23D1	protein_coding		569
4759	-2.06468	-0.89899	0.000374294	0.00196896	down-regulated	NEU2	protein_coding		570
124626	-2.28044	-1.1015	0.000374542	0.00196958	down-regulated	ZPBP2	protein_coding		571
64499	-2.6183	-0.0645274	0.000374703	0.00196963	down-regulated	TPSB2	protein_coding		572
154064	-2.89321	-1.5602	0.000381749	0.00199207	down-regulated	RAET1L	protein_coding		573
6317	-2.22528	-1.17102	0.000393644	0.0020306	down-regulated	SERPINB3	protein_coding		574
100506422	-2.0617	-0.106129	0.000399542	0.00205375	down-regulated	LOC100506422	protein_coding		575
58495	-2.0048	-0.220094	0.000401815	0.00206128	down-regulated	OVOL2	protein_coding		576
9313	-2.00349	-0.547527	0.000406338	0.00207806	down-regulated	MMP20	protein_coding		577
4342	-2.04793	-0.666543	0.00041067	0.00209547	down-regulated	MOS	protein_coding		578
79097	-2.1709	-0.367675	0.000418661	0.00212569	down-regulated	TRIM48	protein_coding		579
89778	-2.44887	-1.21132	0.000425602	0.00215069	down-regulated	SERPINB11	protein_coding		580
138804	-2.05302	-0.0134791	0.000427322	0.00215599	down-regulated	OR13C4	protein_coding		581
5055	-2.53003	-0.648368	0.000436573	0.00219111	down-regulated	SERPINB2	protein_coding		582
54959	-2.29061	-0.916889	0.000438989	0.00220032	down-regulated	ODAM	protein_coding		583
204474	-2.67988	-1.18164	0.000453144	0.00224882	down-regulated	PDILT	protein_coding		584
440021	-2.12225	-1.18105	0.000469034	0.00229767	down-regulated	KRTAP5-2	protein_coding		585
54101	-2.01804	0.742331	0.000481835	0.00234109	down-regulated	RIPK4	protein_coding		586
26239	-3.16766	-1.44929	0.000483174	0.00234463	down-regulated	LCE2B	protein_coding		587
729330	-2.05577	-0.305443	0.000490061	0.00236677	down-regulated	OC90	protein_coding		588
541466	-2.47443	-1.42716	0.000492219	0.00237513	down-regulated	CT45A1	protein_coding		589
91703	-2.31173	-1.2136	0.000493643	0.00237886	down-regulated	ACY3	protein_coding		590
100130520	-2.26139	-1.15055	0.000502952	0.00241188	down-regulated	CD300H	protein_coding		591
6572	-2.15199	-0.330545	0.000506795	0.00242349	down-regulated	SLC18A3	protein_coding		592
386682	-2.30876	-0.945391	0.000526847	0.00249521	down-regulated	KRTAP10-3	protein_coding		593
167	-2.07543	-0.575623	0.000576682	0.00267188	down-regulated	CRISP1	protein_coding		594
3810	-2.86025	-0.918794	0.000591466	0.00271388	down-regulated	KIR2DS5	protein_coding		595
389400	-2.32604	-0.455813	0.000597187	0.00273148	down-regulated	GFRAL	protein_coding		596
431704	-2.0596	-0.773529	0.000611738	0.00277157	down-regulated	RGS21	protein_coding		597
100130988	-2.36312	-0.869638	0.000620852	0.00280042	down-regulated	SPATA48	protein_coding		598
1116	-2.36934	1.05261	0.000626893	0.00281978	down-regulated	CHI3L1	protein_coding		599
114026	-2.11444	-0.225865	0.000632792	0.0028388	down-regulated	ZIM3	protein_coding		600
107987236	-2.30241	-0.862137	0.000639466	0.00285826	down-regulated	LOC107987236	protein_coding		601
105378193	-2.29757	-1.02134	0.000678495	0.00298862	down-regulated	LOC105378193	protein_coding		602
23784	-2.24317	-0.634893	0.000689787	0.003024	down-regulated	POTEH	protein_coding		603
155465	-3.49589	-1.47728	0.000692795	0.0030324	down-regulated	AGR3	protein_coding		604
105375938	-3.10763	-1.71084	0.00070252	0.00306465	down-regulated	LOC105375938	protein_coding		605
128861	-2.22625	-1.18226	0.000721206	0.00311843	down-regulated	BPIFA3	protein_coding		606
390321	-2.49963	-1.17974	0.000731112	0.0031479	down-regulated	OR6C1	protein_coding		607
219431	-3.16839	-1.74664	0.000748481	0.00320508	down-regulated	OR4S2	protein_coding		608
11197	-2.13305	-1.1855	0.000856751	0.00353779	down-regulated	WIF1	protein_coding		609
340547	-2.10936	-0.921045	0.000886935	0.00362711	down-regulated	VSIG1	protein_coding		610
138802	-2.22435	-1.0452	0.000898017	0.00365416	down-regulated	OR13C8	protein_coding		611
1134	-2.01616	-0.0173537	0.000900246	0.00366128	down-regulated	CHRNA1	protein_coding		612
11254	-2.32503	-0.698292	0.000902909	0.00366878	down-regulated	SLC6A14	protein_coding		613
283116	-2.04829	-1.05319	0.000906746	0.00368087	down-regulated	TRIM49B	protein_coding		614
4246	-4.16118	0.898887	0.000909119	0.00368766	down-regulated	SCGB2A1	protein_coding		615
644524	-2.18139	-0.707228	0.000911432	0.00369402	down-regulated	NKX2-4	protein_coding		616
866	-2.3093	-1.17181	0.000930261	0.00374306	down-regulated	SERPINA6	protein_coding		617
200909	-2.28401	-0.851947	0.000942854	0.00378627	down-regulated	HTR3D	protein_coding		618
3906	-2.26864	-1.33956	0.000959166	0.00383416	down-regulated	LALBA	protein_coding		619
100506013	-2.05145	-0.195465	0.000976773	0.00388122	down-regulated	APELA	protein_coding		620
347853	-2.25684	-0.606928	0.00104268	0.00407535	down-regulated	TBX10	protein_coding		621
102724957	-2.14367	-0.188237	0.00104804	0.00409006	down-regulated	LOC102724957	protein_coding		622
390054	-2.13136	-1.01811	0.00105109	0.0040968	down-regulated	OR52A5	protein_coding		623
442184	-2.17056	-1.10523	0.00106754	0.00414288	down-regulated	OR2B3	protein_coding		624
387837	-2.21554	-0.671584	0.00107277	0.00415896	down-regulated	CLEC12B	protein_coding		625
119682	-2.13184	-0.564828	0.00109182	0.00421521	down-regulated	OR51L1	protein_coding		626
140893	-2.17948	-1.38201	0.00109593	0.0042268	down-regulated	RBBP8NL	protein_coding		627
5670	-2.19743	-1.36664	0.00109656	0.00422872	down-regulated	PSG2	protein_coding		628
503835	-2.24373	-0.571342	0.0011288	0.00431952	down-regulated	DUXA	protein_coding		629
442191	-2.11003	-0.784671	0.00116644	0.00442841	down-regulated	OR14J1	protein_coding		630
246778	-2.05731	-0.496513	0.00117483	0.00445046	down-regulated	IL27	protein_coding		631
105373133	-2.00961	-1.05034	0.00122604	0.00459596	down-regulated	LOC105373133	protein_coding		632
8581	-2.76327	-1.74297	0.00126399	0.00469568	down-regulated	LY6D	protein_coding		633
388611	-2.11085	-1.06279	0.00137241	0.00498346	down-regulated	CD164L2	protein_coding		634
4499	-2.09971	0.100819	0.00147058	0.00525636	down-regulated	MT1M	protein_coding		635
144448	-2.12525	-1.34524	0.00164427	0.00570916	down-regulated	TSPAN19	protein_coding		636
149466	-2.03692	-1.15571	0.00172875	0.00592394	down-regulated	C1orf210	protein_coding		637
3167	-2.19504	-1.00952	0.001848	0.00623333	down-regulated	HMX2	protein_coding		638
122651	-2.02598	-0.473617	0.00186337	0.00627067	down-regulated	RNASE11	protein_coding		639
59335	-2.09933	-0.903679	0.00192819	0.00643642	down-regulated	PRDM12	protein_coding		640
10406	-2.21563	1.78084	0.00193338	0.00644953	down-regulated	WFDC2	protein_coding		641
145741	-2.21634	-0.665945	0.00193932	0.0064623	down-regulated	C2CD4A	protein_coding		642
390195	-2.28934	-1.05635	0.00199562	0.00659746	down-regulated	OR5AN1	protein_coding		643
84103	-2.10801	-1.03262	0.00199654	0.00659977	down-regulated	C4orf17	protein_coding		644
643803	-2.23682	-1.40291	0.00209532	0.00683995	down-regulated	KRTAP24-1	protein_coding		645
504189	-2.07733	-1.19203	0.00213199	0.0069263	down-regulated	OR8U8	protein_coding		646
219429	-2.34806	-1.21778	0.00216772	0.00701407	down-regulated	OR4C11	protein_coding		647
219436	-2.11106	-1.00287	0.00232137	0.00740014	down-regulated	OR5D14	protein_coding		648
94033	-2.04745	-0.713671	0.00234789	0.00745439	down-regulated	FTMT	protein_coding		649
50836	-2.41329	-1.46668	0.00240378	0.00757092	down-regulated	TAS2R8	protein_coding		650
3934	-2.38943	-0.441482	0.00253249	0.00788985	down-regulated	LCN2	protein_coding		651
4314	-2.67752	-1.86518	0.00269171	0.00825095	down-regulated	MMP3	protein_coding		652
138799	-2.05668	-1.25663	0.00285796	0.00863824	down-regulated	OR13C5	protein_coding		653
100132146	-2.25376	-1.60337	0.00290373	0.00873859	down-regulated	FAM240A	protein_coding		654
341032	-2.23539	-1.00235	0.00312297	0.00922399	down-regulated	C11orf53	protein_coding		655
284485	-2.41656	-1.52537	0.00322872	0.00945806	down-regulated	RIIAD1	protein_coding		656
646864	-2.03663	-1.04173	0.00326699	0.00954731	down-regulated	ZNF723	protein_coding		657
3883	-2.01212	-0.967008	0.0032869	0.00958934	down-regulated	KRT33A	protein_coding		658
3813	-2.24823	-0.593203	0.0033442	0.00971675	down-regulated	KIR3DS1	protein_coding		659
11187	-2.45807	-0.0194354	0.00376514	0.0106187	down-regulated	PKP3	protein_coding		660
10876	-2.31924	-1.5741	0.00379995	0.0106971	down-regulated	EDDM3A	protein_coding		661
360226	-2.10671	-1.20704	0.0041928	0.0115284	down-regulated	PRSS41	protein_coding		662
107987394	-2.25665	-1.67784	0.00442885	0.0120262	down-regulated	LOC107987394	protein_coding		663
797	-2.2191	-1.70108	0.00606572	0.0153149	down-regulated	CALCB	protein_coding		664
10568	-2.13642	3.5281	0.00650956	0.0161446	down-regulated	SLC34A2	protein_coding		665
84873	-2.0699	-1.38568	0.00716092	0.0173977	down-regulated	ADGRG7	protein_coding		666
503618	-2.05731	-1.68612	0.00739876	0.0178537	down-regulated	DEFB104B	protein_coding		667
54836	-2.04545	0.141774	0.00924377	0.0212996	down-regulated	BSPRY	protein_coding		668
6440	-2.02309	-1.47427	0.00935613	0.0215194	down-regulated	SFTPC	protein_coding		669
677798	2.49539	1.99705	3.98e-06	9.94e-05	up-regulated	SNORA9	snoRNA
677823	2.45466	1.81789	5.44e-06	0.000121728	up-regulated	SNORA80E	snoRNA
677844	4.16996	-1.9684	6.87e-05	0.000617018	up-regulated	SNORA78	snoRNA
100124536	3.36795	-0.251395	0.00016114	0.00110332	up-regulated	SNORA38B	snoRNA
677846	3.08581	-1.61434	0.000214	0.00133314	up-regulated	SNORA80A	snoRNA
106635528	2.00486	-1.23552	0.00110369	0.00424978	up-regulated	SNORA94	snoRNA
109616971	2.65545	-0.986053	0.00159141	0.00557112	up-regulated	SNORA63D	snoRNA
677801	2.21531	-0.978007	0.00537244	0.0139296	up-regulated	SNORA14A	snoRNA
677836	2.0623	-1.31019	0.00587292	0.0149126	up-regulated	SNORA58	snoRNA
101954277	-3.27024	-1.3619	6.31e-06	0.000132937	down-regulated	RNVU1-19	snRNA
26828	-3.10153	-1.54674	0.00388001	0.0108678	down-regulated	RNU5F-1	snRNA
7012	2.21623	4.11903	1.17e-12	1.88e-09	up-regulated	TERC	telomerase_RNA		1
112268317	-2.70196	7.78352	1.13e-11	1.23e-08	down-regulated	LOC112268317	transcribed_pseudogene		2
101929322	-2.33209	4.54519	8.78e-10	3.73e-07	down-regulated	LOC101929322	transcribed_pseudogene		3
102723603	-2.42615	7.69905	3.14e-09	9.99e-07	down-regulated	CDC27P11	transcribed_pseudogene		4
440888	-2.12634	2.12733	2.33e-08	3.96e-06	down-regulated	ACTR3BP2	transcribed_pseudogene		5
100132541	-2.00362	2.67833	1.15e-07	1.14e-05	down-regulated	GXYLT1P3	transcribed_pseudogene		6
647121	-2.44616	0.639451	4.76e-07	2.66e-05	down-regulated	EMBP1	transcribed_pseudogene		7
100101938	-2.16845	1.71432	6.21e-07	3.15e-05	down-regulated	ANKRD26P3	transcribed_pseudogene		8
124149	-2.05447	1.57614	1.06e-06	4.3e-05	down-regulated	ANKRD26P1	transcribed_pseudogene		9
26062	-2.83682	-0.100591	1.07e-06	4.32e-05	down-regulated	HYAL6P	transcribed_pseudogene		10
3453	-3.27997	-1.2642	1.19e-06	4.64e-05	down-regulated	IFNA22P	transcribed_pseudogene		11
79166	-2.55888	-0.822235	1.54e-06	5.42e-05	down-regulated	LILRP2	transcribed_pseudogene		12
442229	-2.515	-0.873424	2.82e-06	8.07e-05	down-regulated	SLC25A51P1	transcribed_pseudogene		13
100132831	-2.12432	0.379277	2.83e-06	8.1e-05	down-regulated	LOC100132831	transcribed_pseudogene		14
642569	-2.08019	2.12834	3.31e-06	8.95e-05	down-regulated	TRIM53AP	transcribed_pseudogene		15
440905	-2.0524	1.64081	3.61e-06	9.43e-05	down-regulated	FAR2P1	transcribed_pseudogene		16
150527	-2.04485	1.3362	3.78e-06	9.67e-05	down-regulated	PRSS40A	transcribed_pseudogene		17
728622	-2.28983	-0.2076	4.09e-06	0.000101366	down-regulated	SKP1P2	transcribed_pseudogene		18
399940	-2.05952	1.55833	4.7e-06	0.000111273	down-regulated	TRIM51EP	transcribed_pseudogene		19
284367	-2.32243	0.129607	6.88e-06	0.000140723	down-regulated	SIGLEC17P	transcribed_pseudogene		20
284116	-2.03814	1.36051	8.22e-06	0.000155552	down-regulated	KRT42P	transcribed_pseudogene		21
646168	-2.19227	0.602812	9.24e-06	0.000166854	down-regulated	LRRC77P	transcribed_pseudogene		22
440040	-2.60356	0.437662	1.1e-05	0.000186516	down-regulated	LOC440040	transcribed_pseudogene		23
340508	-2.17222	-0.189593	1.8e-05	0.000259838	down-regulated	GAS2L1P2	transcribed_pseudogene		24
643486	-2.79554	-0.241319	1.9e-05	0.000268597	down-regulated	BRDTP1	transcribed_pseudogene		25
646201	-2.25254	1.02681	2.21e-05	0.000296803	down-regulated	BASP1P1	transcribed_pseudogene		26
647476	-2.19485	-0.0930477	3.01e-05	0.0003643	down-regulated	FRG2EP	transcribed_pseudogene		27
83956	-2.12131	0.730295	3.65e-05	0.000409721	down-regulated	RACGAP1P	transcribed_pseudogene		28
101060171	-2.13378	-0.0646472	3.68e-05	0.000412579	down-regulated	ARMC4P1	transcribed_pseudogene		29
219445	-2.1694	0.553356	3.84e-05	0.000422515	down-regulated	OR7E5P	transcribed_pseudogene		30
440359	-2.28336	0.0937448	3.92e-05	0.00042825	down-regulated	YBX3P1	transcribed_pseudogene		31
440419	-2.27554	-0.013285	4.26e-05	0.000450909	down-regulated	TBC1D3P5	transcribed_pseudogene		32
391051	-2.1452	0.021821	4.41e-05	0.000461538	down-regulated	UOX	transcribed_pseudogene		33
441728	-2.03393	0.332823	5.02e-05	0.000502343	down-regulated	LOC441728	transcribed_pseudogene		34
7152	-2.46249	-0.210147	5.1e-05	0.000507533	down-regulated	TOP1P2	transcribed_pseudogene		35
642929	-2.62247	-0.338648	5.1e-05	0.000507533	down-regulated	LOC642929	transcribed_pseudogene		36
106481171	-2.02539	-0.281608	5.59e-05	0.000538689	down-regulated	RNU6ATAC35P	transcribed_pseudogene		37
341056	-2.32625	-0.0776505	8.49e-05	0.000710688	down-regulated	LOC341056	transcribed_pseudogene		38
653166	-2.31343	0.497094	9.29e-05	0.000754714	down-regulated	OR1D4	transcribed_pseudogene		39
728773	-2.07603	-0.0369639	0.000112455	0.000856851	down-regulated	PABPC1P2	transcribed_pseudogene		40
440041	-2.16049	-0.0921776	0.000127728	0.000933035	down-regulated	TRIM51HP	transcribed_pseudogene		41
728739	-2.01826	-1.0605	0.000142383	0.00101089	down-regulated	LOC728739	transcribed_pseudogene		42
442245	-2.165	-0.473893	0.00015469	0.00107214	down-regulated	GSTM2P1	transcribed_pseudogene		43
390651	-2.31579	0.0259863	0.000197582	0.00126406	down-regulated	OR4F13P	transcribed_pseudogene		44
2679	-2.06796	-0.597844	0.000203367	0.00128788	down-regulated	GGT3P	transcribed_pseudogene		45
100133308	-2.27512	-0.947418	0.000206102	0.00130133	down-regulated	RSU1P2	transcribed_pseudogene		46
643955	-2.07694	-0.296447	0.000207152	0.0013051	down-regulated	ZNF733P	transcribed_pseudogene		47
151325	-2.01693	0.0364751	0.000221729	0.00136903	down-regulated	MYADML	transcribed_pseudogene		48
101180976	-2.00704	-0.552793	0.000335979	0.00182487	down-regulated	IFNL4	transcribed_pseudogene		49
26343	-2.23264	-0.741112	0.000346293	0.00186609	down-regulated	OR5E1P	transcribed_pseudogene		50
5370	-2.00753	-0.437607	0.00043328	0.00217815	down-regulated	PMCHL2	transcribed_pseudogene		51
100287639	-2.11559	-1.22885	0.000489981	0.00236676	down-regulated	MTHFD2P1	transcribed_pseudogene		52
100130017	-2.31102	-1.31418	0.00050029	0.00240328	down-regulated	FTLP10	transcribed_pseudogene		53
150000	-2.34297	-0.549624	0.000509053	0.00242973	down-regulated	ABCC13	transcribed_pseudogene		54
644762	-2.02389	-0.825688	0.000576203	0.00267108	down-regulated	LOC644762	transcribed_pseudogene		55
101928195	-2.15938	-0.898003	0.00058303	0.00269082	down-regulated	LOC101928195	transcribed_pseudogene		56
85349	-2.43716	-0.831804	0.000585092	0.00269555	down-regulated	KRT87P	transcribed_pseudogene		57
100422212	-2.07576	-0.793537	0.00195393	0.00649754	down-regulated	LOC100422212	transcribed_pseudogene		58
387316	-2.1196	-1.33799	0.00477149	0.0127229	down-regulated	VN1R10P	transcribed_pseudogene		59
6086	-2.26971	2.45619	1.78e-05	0.000258669	down-regulated	RNY4	Y_RNA		60
